# Supplementary material for: Seed germination in Narcissus yepesii (Amaryllidaceae): clinal variation in the morphophysiological dormancy levels
Source: AoB Plants. 2020 Nov 17;12(6):plaa060. doi: 10.1093/aobpla/plaa060 (PMC7774471; doi:10.1093/aobpla/plaa060)
Supplement: plaa060_suppl_Supplementary_Materials [file plaa060_suppl_supplementary_materials.xlsx]

## Sheet: Critical embryo length
Narcissus yepesii
CRITICAL EMBRYO LENGTH
	Embryo	Seed	E:S
	2.9	3.4	0.852941
	2.4	2.5	0.96
	2.9	3.2	0.90625
	3.2	3.4	0.941176
	2.2	2.9	0.758621
	2.3	2.9	0.793103
	2.6	2.9	0.896552
	2.9	3	0.966667
	2.4	3	0.8
	3	3.3	0.909091
	2.8	3.3	0.848485
	2.1	2.5	0.84
	2.9	3.2	0.90625
	3	3.3	0.909091
	3	3.2	0.9375
	3	3.3	0.909091
	2.3	2.4	0.958333
	3	3.6	0.833333
	2.7	3	0.9
	3.1	3.5	0.885714
	2.8	3.1	0.903226
	2.6	3	0.866667
	2.8	3.3	0.848485
	2.2	2.5	0.88
	2.8	3.4	0.823529
	3	3.3	0.909091
	2.8	3.1	0.903226
	3.2	3.3	0.969697
	2.4	2.7	0.888889
	2.3	2.5	0.92
	2.8	3.5	0.8
	2.8	3.2	0.875
	3.2	3.5	0.914286
	3.2	3.3	0.969697
	2.9	3.2	0.90625
	3	3.4	0.882353
	2.8	3	0.933333
	2.3	2.6	0.884615
	3	3.4	0.882353
	2.4	2.7	0.888889
Mean	2.75	3.095	0.889045
SD	0.317845	0.328907	0.0501114
SE	0.0502558	0.0520047	0.00792331
Emb	2.1	3.2	0.758621	Threshold E:S ratio
Seed	2.4	3.6	0.969697

## Sheet: Table 2
Narcissus yepesii (15-6-16)			EMBRYO GROWTH
Seed age = 0 meses
Stratification 5ºC-Light: 4 months																																Stratification 28/14ºC-Light: 4 months
1 MONTH	G																										MEAN	SD	SE			1 MONTH	G
	E	1.3	1.5	1.5	1.3	1.8	1.3	1.9	1.3	1.8	1.4	1.4	1.4	1.3	1.6	1.3	1.8	1.4	1.4	1.1	1.3	1.4	1.4	1.7	1.4	1.6	1.464	0.201825	0.0451294				E	1.4	1.4	1.5	1.4	1.5	1.4	1.5	1.7	1.3	1.7	1.3	1.6	1.6	1.3	1.7	1.6
	S	3.5	3.3	3.5	3.4	3.2	3	3.3	2.8	3	3.5	3	2.9	2.9	3.3	2.8	3	3.5	3	2.8	3.3	3.3	3.4	3.7	2.6	3.1	3.164	0.284136	0.0635348				S	2.9	3.3	2.9	3.2	3.1	3	3	3.3	2.9	3.4	2.9	3	2.9	2.9	3.4	2.9
	E:S	0.371429	0.454545	0.428571	0.382353	0.5625	0.433333	0.575758	0.464286	0.6	0.4	0.466667	0.482759	0.448276	0.484848	0.464286	0.6	0.4	0.466667	0.392857	0.393939	0.424242	0.411765	0.459459	0.538462	0.516129	0.464925	0.0672325	0.0150336				E:S	0.482759	0.424242	0.517241	0.4375	0.483871	0.466667	0.5	0.515152	0.448276	0.5	0.448276	0.533333	0.551724	0.448276	0.5	0.551724
2 MONTHS	G																										MEAN	SD	SE			2 MONTHS	G
	E	1.7	1.6	1.5	1.4	1.7	1.9	1.5	1.3	1.5	1.6	1.8	1.4	1.2	1.6	1.8	1.4	1.2	1.5	1.3	1.7	1.6	1.2	1.6	1.3	1.4	1.508	0.197737	0.0442154				E	1.4	1.7	1.3	1.5	1.8	1.8	1.5	1.7	1.4	1.4	1.5	1.6	1.8	1.4	1.4	1.5
	S	3.4	3	2.9	2.7	2.6	3.1	3	3	3	2.7	2.8	2.7	3.2	2.7	2.8	2.7	3.2	2.8	2.8	2.7	3	2.6	2.9	2.5	2.8	2.864	0.215793	0.0482528				S	2.8	3.2	2.8	3.1	3.1	3.1	3	3.3	2.5	3.3	3	3.1	3	2.5	3.3	3
	E:S	0.5	0.533333	0.517241	0.518519	0.653846	0.612903	0.5	0.433333	0.5	0.592593	0.642857	0.518519	0.375	0.592593	0.642857	0.518519	0.375	0.535714	0.464286	0.62963	0.533333	0.461538	0.551724	0.52	0.5	0.528934	0.0754438	0.0168697				E:S	0.5	0.53125	0.464286	0.483871	0.580645	0.580645	0.5	0.515152	0.56	0.424242	0.5	0.516129	0.6	0.56	0.424242	0.5
3 MONTHS	G																										MEAN	SD	SE			3 MONTHS	G
	E	1.6	1.3	2	1.9	1.7	1.5	1.7	1.2	1.8	1.7	1.9	1.3	1.3	1.8	1.7	1.9	1.3	1.5	1.3	1.6	1.5	1.6	1.7	1.7	1.8	1.612	0.227889	0.0509575				E	1.4	1.7	2.2	1.7	1.6	1.5	1.5	2.1	1.8	1.4	2.6	1.6	1.9	1.8	1.4	2.3
	S	3.5	3	3.3	3.3	2.9	2.8	2.9	3	2.8	2.6	3.5	3.3	3	2.8	2.6	3.5	3.3	3	3	3.3	2.3	2.7	3.3	3	2.9	3.024	0.311288	0.069606				S	2.9	3	3	3.1	2.7	2.9	2.7	3.2	2.9	2.7	3	3	3.1	2.9	2.7	3
	E:S	0.457143	0.433333	0.606061	0.575758	0.586207	0.535714	0.586207	0.4	0.642857	0.653846	0.542857	0.393939	0.433333	0.642857	0.653846	0.542857	0.393939	0.5	0.433333	0.484848	0.652174	0.592593	0.515152	0.566667	0.62069	0.537848	0.0885082	0.019791				E:S	0.482759	0.566667	0.733333	0.548387	0.592593	0.517241	0.555556	0.65625	0.62069	0.518519	0.866667	0.533333	0.612903	0.62069	0.518519	0.766667
4 MONTHS	G																										MEAN	SD	SE			4 MONTHS	G
	E	1.6	1.5	1.4	1.6	1.9	2	1.4	1.4	1.9	1.6	1.6	1.3	2	1.7	1.9	1.6	1.6	1.5	1.7	1.6	1.71	1.3	2	1.6	1.6	1.6404	0.210287	0.0470216				E	2.2	2	2	2	2.3	1.9	1.6	1.7	1.9	2.1	2	1.9	2.5	1.9	2.1	1.5
	S	3.1	3.2	2.9	2.9	3.1	3.2	2.9	3	3.4	3.7	3.1	2.5	3.6	3	3.4	3.7	3.1	2.5	3.1	3.2	3.2	2.8	3.2	3.1	3	3.116	0.299555	0.0669826				S	3	3.3	3.2	3.2	3.2	2.6	2.8	2.9	3.3	3.2	3.6	3.3	3.2	3.3	3.2	3.6
	E:S	0.516129	0.46875	0.482759	0.551724	0.612903	0.625	0.482759	0.466667	0.558824	0.432432	0.516129	0.52	0.555556	0.566667	0.558824	0.432432	0.516129	0.6	0.548387	0.5	0.534375	0.464286	0.625	0.516129	0.533333	0.527408	0.0545846	0.0122055				E:S	0.733333	0.606061	0.625	0.625	0.71875	0.730769	0.571429	0.586207	0.575758	0.65625	0.555556	0.575758	0.78125	0.575758	0.65625	0.416667
INCUBATION following 4-month stratification at 5ºC-Light
5ºC-Light 1 MONTH	Germinated seed																										Mean	SD	SE	G=1/100		5ºC-Light 1 MONTH	G
	Embryo	2.1	1.1	1.1	1.8	2.2	2	1.9	1.1	1.8	2	1.7	2.2	2.1	1.9	1.5	1.8	2.1	1.5	2.1	1.5	1.1	1.6	2.1	1.8	1.1	1.728	0.382448	0.085518	1			E	2.2	2.3	2.2	1.7	2.1	2	1.8	1.7	2.5	2.4	2.1	2.4	2.3	1.7	1.8	2.5
	Seed	3	3	3	3	3	3.1	2.8	3	3	3	3.1	2.8	3.1	3	3	3.1	3.1	3	2.8	2.9	3	3	2.9	3	3	2.988	0.0881287	0.0197062				S	2.9	3.2	3.3	3.5	3	3	2.8	3.4	3.4	3.3	2.9	3.4	3.4	2.9	3.4	3
	E:S	0.7	0.366667	0.366667	0.6	0.733333	0.645161	0.678571	0.366667	0.6	0.666667	0.548387	0.785714	0.677419	0.633333	0.5	0.580645	0.677419	0.5	0.75	0.517241	0.366667	0.533333	0.724138	0.6	0.366667	0.579388	0.132581	0.0296461				E:S	0.758621	0.71875	0.666667	0.485714	0.7	0.666667	0.642857	0.5	0.735294	0.727273	0.724138	0.705882	0.676471	0.586207	0.529412	0.833333
15/4ºC-Light 1 MONTH	Germinated seed	G																									Mean	SD	SE	G=6/98		15/4ºC-Light 1 MONTH	G
	Embryo	2.7	2.1	1.9	1.5	1.8	1.7	1.9	1.4	1.5	1.8	1.5	1.3	1.6	1.9	1.7	1.5	1.8	1.5	1.5	1.9	1.6	2	2	1.7	1.5	1.732	0.292575	0.0654217	6.12245			E	2.2	2.2	2.4	2.5	2.3	2.4	2.1	2.1	2.1	1.9	2.7	2.1	2.2	2.5	2.4	2
	Seed	3.1	3.2	3.1	3.6	3.3	3.1	2.7	3.1	3.6	3.3	3.1	2.7	3.3	3.3	3	3.2	3.4	3.1	2.8	3.5	3.1	3	3.4	3.2	3	3.168	0.237557	0.0531194				S	3.2	3	3	3.4	3.2	3.3	2.8	3	3.2	2.9	3.2	3	3.8	3.1	3	3.2
	E:S	0.870968	0.65625	0.612903	0.416667	0.545455	0.548387	0.703704	0.451613	0.416667	0.545455	0.483871	0.481481	0.484848	0.575758	0.566667	0.46875	0.529412	0.483871	0.535714	0.542857	0.516129	0.666667	0.588235	0.53125	0.5	0.548943	0.098345	0.0219906				E:S	0.6875	0.733333	0.8	0.735294	0.71875	0.727273	0.75	0.7	0.65625	0.655172	0.84375	0.7	0.578947	0.806452	0.8	0.625
20/7ºC-Light 1 MONTH	Germinated seed	G																									Mean	SD	SE	G=3/75		20/7ºC-Light 1 MONTH	G	G
	Embryo	2.7	1.6	1.6	1.8	1.6	1.9	1.8	1.5	1.8	1.6	1.3	1.8	1.5	2.3	1.6	1.5	1.9	1.5	1.7	1.9	1.8	1.4	1.7	1.5	1.6	1.716	0.29109	0.0650897	4			E	2.7	2	2.5	2.6	2.1	2.2	1.8	2.8	3.1	3	2.7	2.4	3.1	2.3	2.4	2.2
	Seed	3.1	3.4	3.1	3.2	3.3	2.9	3.3	3.1	3.2	3.3	2.9	3.3	3.4	3.5	3	2.8	3.9	2.8	2.8	3.8	3	3.2	3.2	3.2	3.3	3.2	0.276887	0.0619139				S	3.1	3.5	3.5	3.1	3.4	3.2	2.9	3.2	3.5	3.7	3.5	3.4	3.7	2.9	2.9	2.9
	E:S	0.870968	0.470588	0.516129	0.5625	0.484848	0.655172	0.545455	0.483871	0.5625	0.484848	0.448276	0.545455	0.441176	0.657143	0.533333	0.535714	0.487179	0.535714	0.607143	0.5	0.6	0.4375	0.53125	0.46875	0.484848	0.538014	0.0916474	0.020493				E:S	0.870968	0.571429	0.714286	0.83871	0.617647	0.6875	0.62069	0.875	0.885714	0.810811	0.771429	0.705882	0.837838	0.793103	0.827586	0.758621
25/10ºC-Light 1 MONTH	Germinated seed																										Mean	SD	SE	G=2/72		25/10ºC-Light 1 MONTH	G
	Embryo	1.8	1.7	2.2	2.5	1.4	1.4	1.5	2.2	2.2	1.8	2	1.5	1.4	1.7	1.5	2.2	1.4	1.7	1.7	1.4	1.8	1.7	2	1.7	1.3	1.748	0.324191	0.0724914	2.77778			E	1.8	2.1	1.8	1.9	1.7	2.7	1.7	1.8	1.4	2	2.1	1.6	1.9	1.9	1.8	1.9
	Seed	3.5	3.4	2.7	3.2	2.8	3	3.3	2.7	3.2	2.8	3	3.3	2.9	3.1	2.9	3.1	2.5	3.2	3.5	2.7	3.4	3	3.2	3.1	3	3.06	0.267706	0.0598609				S	2.9	3	3.1	2.8	3.1	3.5	3.2	3.2	2.9	3.5	3.1	3.3	3	2.9	3	3.1
	E:S	0.514286	0.5	0.814815	0.78125	0.5	0.466667	0.454545	0.814815	0.6875	0.642857	0.666667	0.454545	0.482759	0.548387	0.517241	0.709677	0.56	0.53125	0.485714	0.518519	0.529412	0.566667	0.625	0.548387	0.433333	0.574172	0.113342	0.0253441				E:S	0.62069	0.7	0.580645	0.678571	0.548387	0.771429	0.53125	0.5625	0.482759	0.571429	0.677419	0.484848	0.633333	0.655172	0.6	0.612903
28/14ºC-Light 1 MONTH	Germinated seed																										Mean	SD	SE			28/14ºC-Light 1 MONTH	G
	Embryo	1.6	1.9	1.6	2.1	1.5	1.8	1.6	1.7	2.2	1.5	1.4	1.6	2.4	1.6	2	2	1.3	1.6	1.4	1.3	2.6	1.3	1.9	1.7	1.9	1.74	0.340343	0.076103				E	2	2	2.2	1.9	2.1	3.2	1.8	2.2	2.2	2.2	2.2	1.9	1.7	2.4	1.9	1.9
	Seed	3.2	3.2	3.2	3.4	3.4	3.3	3.1	3.2	3.4	3.4	3.3	3.1	3.6	2.9	3.2	3	2.9	3	3.2	2.5	2.8	3.2	2.9	3	3.1	3.14	0.234521	0.0524404				S	3.1	3	3.4	3.4	2.9	3.8	3.2	3	3.5	3.1	3.2	3	3.4	3.6	3	3.5
	E:S	0.5	0.59375	0.5	0.617647	0.441176	0.545455	0.516129	0.53125	0.647059	0.441176	0.424242	0.516129	0.666667	0.551724	0.625	0.666667	0.448276	0.533333	0.4375	0.52	0.928571	0.40625	0.655172	0.566667	0.612903	0.55571	0.111537	0.0249404				E:S	0.645161	0.666667	0.647059	0.558824	0.724138	0.842105	0.5625	0.733333	0.628571	0.709677	0.6875	0.633333	0.5	0.666667	0.633333	0.542857
32/18ºC-Light 1 MONTH	Germinated seed																										Mean	SD	SE			32/18ºC-Light 1 MONTH	G
	Embryo	1.7	1.6	2.2	1.7	1.6	1.6	1.5	2.2	1.7	1.6	1.6	1.5	1.4	2.1	1.9	1.5	1.5	1.4	1.8	1.8	2.4	1.8	1.6	1.6	1.2	1.7	0.279881	0.0625833				E	2.4	2.6	2.6	1.7	2	1.7	1.7	2.1	2.6	2.3	1.8	2	2.6	2.1	2	1.7
	Seed	3.1	2.9	3.1	3	2.8	2.9	3	3.1	3	2.8	2.9	3	3	3.3	3	2.7	2.5	2.9	2.9	3.3	3	2.8	3.1	3	3	2.964	0.170489	0.0381226				S	3.7	3.4	3	3.1	3.2	2.8	3.4	3.3	3.3	3.2	2.9	3.4	3.2	3.3	3	2.8
	E:S	0.548387	0.551724	0.709677	0.566667	0.571429	0.551724	0.5	0.709677	0.566667	0.571429	0.551724	0.5	0.466667	0.636364	0.633333	0.555556	0.6	0.482759	0.62069	0.545455	0.8	0.642857	0.516129	0.533333	0.4	0.57329	0.0847506	0.0189508				E:S	0.648649	0.764706	0.866667	0.548387	0.625	0.607143	0.5	0.636364	0.787879	0.71875	0.62069	0.588235	0.8125	0.636364	0.666667	0.607143
Stratification 5ºC-Darkness: 4 months																																Stratification 28/14ºC-Darkness: 4 months
1 MONTH	G																										MEAN	SD	SE			1 MONTH	G
	E	1.3	1.5	1.2	1.1	1.3	1.3	1.7	1.3	1.1	1.1	1.3	1.7	1.7	1.1	1.1	1.3	1.7	1.7	1.8	1.2	1.2	1.2	1.5	1.4	1.2	1.36	0.232737	0.0520416				E	1.3	1.7	1.6	1.7	1.3	1.2	1.2	1.4	1.3	1.6	1.3	2	1.8	1.3	1.3	1.3
	S	3.2	3	2.8	2.9	3.6	3	3.3	3.3	2.8	3.5	3.1	3.3	3.3	2.8	3.5	3.1	3.3	3.3	3.2	2.7	2.9	2.9	3.3	3.2	3	3.132	0.244472	0.0546657				S	3.1	3.1	3.1	3.2	2.9	2.8	2.6	2.8	3.1	2.9	2.5	3.5	3.2	3.1	2.9	2.5
	E:S	0.40625	0.5	0.428571	0.37931	0.361111	0.433333	0.515152	0.393939	0.392857	0.314286	0.419355	0.515152	0.515152	0.392857	0.314286	0.419355	0.515152	0.515152	0.5625	0.444444	0.413793	0.413793	0.454545	0.4375	0.4	0.434314	0.0643868	0.0143973				E:S	0.419355	0.548387	0.516129	0.53125	0.448276	0.428571	0.461538	0.5	0.419355	0.551724	0.52	0.571429	0.5625	0.419355	0.448276	0.52
2 MONTHS	G																										MEAN	SD	SE			2 MONTHS	G
	E	1.6	1.5	1.7	1.9	1.6	1.7	1.3	1.7	1.4	1.4	1.7	1.5	1.9	1.4	1.4	1.7	1.5	1.9	1.1	1.8	1.3	2	1.7	1.4	1.4	1.58	0.225462	0.0504149				E	1.6	1.6	1.8	2.2	1.5	1.4	1.7	1.6	1.6	2.1	2.2	2	2	1.6	2.1	1.8
	S	2.9	3.5	3.2	3.3	3.1	3.1	2.7	3.5	2.6	3	3	3	3.3	2.6	3	3	3	3.3	2.9	3	3.5	3.5	3.6	3	2.9	3.1	0.279881	0.0625833				S	2.8	3.1	3.2	3.3	3.1	2.9	3.5	3.1	3.2	3	3	3.1	3.1	3.2	3	3
	E:S	0.551724	0.428571	0.53125	0.575758	0.516129	0.548387	0.481481	0.485714	0.538462	0.466667	0.566667	0.5	0.575758	0.538462	0.466667	0.566667	0.5	0.575758	0.37931	0.6	0.371429	0.571429	0.472222	0.466667	0.482759	0.510317	0.0608643	0.0136097				E:S	0.571429	0.516129	0.5625	0.666667	0.483871	0.482759	0.485714	0.516129	0.5	0.7	0.733333	0.645161	0.645161	0.5	0.7	0.6
3 MONTHS	G																										MEAN	SD	SE			3 MONTHS	G
	E	1.2	1.7	1.5	1.4	1.5	1.8	1.3	1.6	1.9	1.7	1.7	1.7	2	1.8	1.8	1.4	1.6	1.9	2.6	1.4	2	1.6	1.5	1.8	2	1.696	0.290803	0.0650256				E	1.8	2	2	1.9	1.6	2.2	1.3	1.4	1.6	2.1	2.1	2.1	1.3	1.6	2.1	2.1
	S	3	3.2	2.9	2.8	3.5	3.3	3.5	3.3	3.2	2.6	3.1	3.5	3.4	3.5	3.3	3.5	3.3	3.2	3.2	3.2	3.2	3.6	3.2	3.3	3.2	3.24	0.234521	0.0524404				S	3.2	3.1	3	3.4	3	3.4	3	3	2.8	3.5	3.4	3	2.5	2.8	3.5	3.4
	E:S	0.4	0.53125	0.517241	0.5	0.428571	0.545455	0.371429	0.484848	0.59375	0.653846	0.548387	0.485714	0.588235	0.514286	0.545455	0.4	0.484848	0.59375	0.8125	0.4375	0.625	0.444444	0.46875	0.545455	0.625	0.525829	0.0960779	0.0214837				E:S	0.5625	0.645161	0.666667	0.558824	0.533333	0.647059	0.433333	0.466667	0.571429	0.6	0.617647	0.7	0.52	0.571429	0.6	0.617647
4 MONTHS	G																										MEAN	SD	SE			4 MONTHS	G
	E	2.9	1.9	1.6	1.3	1.5	1.8	1.6	2	2.4	1.8	1.4	1.5	2.4	2.4	1.8	1.6	1.5	2.4	1.6	2.7	2.7	2	2.2	1.6	1.8	1.936	0.453578	0.101423				E	2	1.7	2.6	1.6	1.6	2	1.8	2	1.8	2.4	1.2	1.8	1.9	1.8	2.4	1.4
	S	3.1	3.9	3.2	3.4	2.6	3	3.6	2.9	2.9	3.1	2.9	3.1	2.9	2.9	3.1	2.9	3.1	2.9	3	3.4	2.9	2.9	2.8	3.2	3	3.068	0.273435	0.0611419				S	3.3	3	3.3	3	3.1	3.2	3.4	3.1	3.1	3.2	3.1	3	3.1	3.1	3.2	3.1
	E:S	0.935484	0.487179	0.5	0.382353	0.576923	0.6	0.444444	0.689655	0.827586	0.580645	0.482759	0.483871	0.827586	0.827586	0.580645	0.551724	0.483871	0.827586	0.533333	0.794118	0.931034	0.689655	0.785714	0.5	0.6	0.63695	0.162852	0.0364149				E:S	0.606061	0.566667	0.787879	0.533333	0.516129	0.625	0.529412	0.645161	0.580645	0.75	0.387097	0.6	0.612903	0.580645	0.75	0.451613
INCUBATION following 4-month stratification at 5ºC-darkness
5ºC-Darkness 1 MONTH	Germinated seed	G	G	G	G	G	G																				Mean	SD	SE	G=18/100		5ºC-Darkness 1 MONTH	G
	Embryo	2.7	2.7	2.7	2.7	2.7	2.7	2.4	2.4	2.5	1.8	2.2	1.6	1.7	2.4	1.9	2.5	1.9	2.5	1.7	2.2	2.5	1.7	2	1.8	1.9	2.232	0.392343	0.0877306	18			E	2.1	2.6	2.4	3.1	2	1.8	2.1	1.9	1.9	1.8	2.3	2.3	2.2	1.7	2.7	2.2
	Seed	3.1	3.1	3.1	3.1	3.1	3.1	3.2	3.7	3.2	3.7	3.2	3.2	3.3	3	3.6	3	2.8	3	3	2.9	3.1	3.2	2.7	3.2	3.2	3.152	0.236502	0.0528835				S	3.3	3.4	3.1	3.7	3.1	3.3	3.2	2.9	3	3.5	3.3	3.2	3.2	3	3.2	3.6
	E:S	0.870968	0.870968	0.870968	0.870968	0.870968	0.870968	0.75	0.648649	0.78125	0.486486	0.6875	0.5	0.515152	0.8	0.527778	0.833333	0.678571	0.833333	0.566667	0.758621	0.806452	0.53125	0.740741	0.5625	0.59375	0.713114	0.140132	0.0313344				E:S	0.636364	0.764706	0.774194	0.837838	0.645161	0.545455	0.65625	0.655172	0.633333	0.514286	0.69697	0.71875	0.6875	0.566667	0.84375	0.611111
15/4ºC-Darkness 1 MONTH	Germinated seed	G	G	G	G																						Mean	SD	SE	G=17/100		15/4ºC-Darkness 1 MONTH	G	G	G
	Embryo	2.7	2.7	2.7	2.7	2	1.9	2	1.8	1.8	2	2.4	2.2	1.8	1.8	1.7	2	1.7	1.3	1.8	2.1	2.3	2.1	1.7	2	1.9	2.044	0.36524	0.0816701	17			E	2.7	2.7	2.4	3.1	2.4	3.2	3	2.6	3.2	1.9	2.7	2.5	2.5	2.4	2.9	2.8
	Seed	3.1	3.1	3.1	3.1	3.1	3.1	2.6	3.1	3.1	3.1	3.1	2.6	3.3	2.9	3.3	3.4	3.3	3	3.2	3.3	3.3	2.9	3.1	3	3	3.088	0.194336	0.043455				S	3.1	3.1	3.5	3.5	3.1	3.6	3.4	3.3	3.6	3	2.9	3.5	3.1	2.9	3.7	3
	E:S	0.870968	0.870968	0.870968	0.870968	0.645161	0.612903	0.769231	0.580645	0.580645	0.645161	0.774194	0.846154	0.545455	0.62069	0.515152	0.588235	0.515152	0.433333	0.5625	0.636364	0.69697	0.724138	0.548387	0.666667	0.633333	0.664974	0.128161	0.0286576				E:S	0.870968	0.870968	0.685714	0.885714	0.774194	0.888889	0.882353	0.787879	0.888889	0.633333	0.931034	0.714286	0.806452	0.827586	0.783784	0.933333
20/7ºC-Darkness 1 MONTH	Germinated seed	G	G	G	G	G																					Mean	SD	SE	G=15/70		20/7ºC-Darkness 1 MONTH	G
	Embryo	2.7	2.7	2.7	2.7	2.7	1.8	2.1	2	2.5	1.9	2.1	2.1	3.1	1.9	2.3	1.7	2.3	2	1.8	2	2.2	2	1.6	2	2.1	2.2	0.382971	0.0856349	21.4286			E	2.4	2.4	2.3	3.2	2.5	2.4	2.1	1.9	1.8	2.8	1.9	2.4	2.8	2.2	2.5	2.6
	Seed	3.1	3.1	3.1	3.1	3.1	3.2	3	3.1	3.1	3.3	3.2	3	3.5	3.2	2.9	3.2	3.1	3.1	2.8	3.4	3.4	3.2	3	3.3	3.4	3.156	0.163503	0.0365605				S	3.3	3.1	3.8	3.7	3.3	3.2	2.9	2.9	3.2	3.3	3	3	3.8	3.2	3.2	3.2
	E:S	0.870968	0.870968	0.870968	0.870968	0.870968	0.5625	0.7	0.645161	0.806452	0.575758	0.65625	0.7	0.885714	0.59375	0.793103	0.53125	0.741935	0.645161	0.642857	0.588235	0.647059	0.625	0.533333	0.606061	0.617647	0.698083	0.121091	0.0270767				E:S	0.727273	0.774194	0.605263	0.864865	0.757576	0.75	0.724138	0.655172	0.5625	0.848485	0.633333	0.8	0.736842	0.6875	0.78125	0.8125
25/10ºC-Darkness 1 MONTH	Germinated seed	G	G																								Mean	SD	SE	G=5/44		25/10ºC-Darkness 1 MONTH	G
	Embryo	2.7	2.7	1.6	2.2	2.4	2	1.8	1.7	2.2	1.6	2	1.8	1.8	1.7	2.1	2.2	2.4	1.7	1.9	1.8	1.9	2.4	1.8	1.5	1.7	1.984	0.337491	0.0754652	11.3636			E	2.1	1.8	2.4	2.2	1.5	2.2	2.1	1.8	1.9	1.9	2.2	2.4	1.8	2	2.2	2.2
	Seed	3.1	3.1	3.2	2.8	3.4	3.4	3	3.2	2.8	3.4	3.4	3	3.4	3.3	3	3.5	3.1	2.8	3.1	3.2	2.8	3.3	2.9	3.3	3.4	3.156	0.223756	0.0500333				S	3.1	3.3	3	3.3	2.9	3	3.5	3.2	3.1	2.9	3.2	3.3	3.5	2.8	3.4	2.8
	E:S	0.870968	0.870968	0.5	0.785714	0.705882	0.588235	0.6	0.53125	0.785714	0.470588	0.588235	0.6	0.529412	0.515152	0.7	0.628571	0.774194	0.607143	0.612903	0.5625	0.678571	0.727273	0.62069	0.454545	0.5	0.63234	0.119297	0.0266757				E:S	0.677419	0.545455	0.8	0.666667	0.517241	0.733333	0.6	0.5625	0.612903	0.655172	0.6875	0.727273	0.514286	0.714286	0.647059	0.785714
28/14ºC-Darkness 1 MONTH	Germinated seed	G	G																								Mean	SD	SE	G=3/25		28/14ºC-Darkness 1 MONTH	G
	Embryo	2.7	2.7	1.9	2.4	1.6	2	2.4	1.9	2.2	1.6	1.9	2.3	2.5	1.5	2.5	1.8	2.4	1.8	1.9	1.9	1.6	2.3	1.8	2	2.3	2.076	0.355059	0.0793935	12			E	2	2.3	2.7	2.5	1.8	2.4	1.8	1.4	1.8	2.8	2.1	2	1.8	2.7	2.3	2.4
	Seed	3.1	3.1	3.2	2.8	3.4	3.4	3.3	3.2	2.8	3.4	3.4	3.3	2.8	2.8	3.2	3.3	2.9	3.3	2.8	3.5	3.1	3.5	2.8	3.4	3.6	3.176	0.261852	0.058552				S	3.4	3.2	3.3	3.9	3	3	3.1	2.9	3.2	3.6	3.2	2.6	3.3	3.5	2.9	3.3
	E:S	0.870968	0.870968	0.59375	0.857143	0.470588	0.588235	0.727273	0.59375	0.785714	0.470588	0.558824	0.69697	0.892857	0.535714	0.78125	0.545455	0.827586	0.545455	0.678571	0.542857	0.516129	0.657143	0.642857	0.588235	0.638889	0.659111	0.133047	0.0297502				E:S	0.588235	0.71875	0.818182	0.641026	0.6	0.8	0.580645	0.482759	0.5625	0.777778	0.65625	0.769231	0.545455	0.771429	0.793103	0.727273
32/18ºC-Darkness 1 MONTH	Germinated seed	G	G																								Mean	SD	SE	G=3/25		32/18ºC-Darkness 1 MONTH	G
	Embryo	2.7	2.7	1.8	2.7	2.1	2.3	2.3	1.8	2.2	2.1	2.3	1.3	2.4	2.7	2.2	2.3	2.7	1.7	2.9	2.2	2.3	1.8	2	2.4	1.8	2.228	0.387857	0.0867275	12			E	2.1	1.9	2	1.8	2.6	1.7	2.3	2.7	1.9	2	2.3	2.4	1.9	2.5	2.3	2
	Seed	3.1	3.1	2.9	2.8	3.8	3	3.2	2.9	2.8	3.8	3	3.2	3.3	3.1	3.2	3.5	3.1	3.5	3.2	3	2.9	3.2	2.9	2.9	3.4	3.152	0.27556	0.0616171				S	3.1	2.8	3.4	2.7	3.1	3.4	3	3.5	3.2	3.2	3.2	3.1	2.9	3.1	3.2	2.7
	E:S	0.870968	0.870968	0.62069	0.964286	0.552632	0.766667	0.71875	0.62069	0.785714	0.552632	0.766667	0.40625	0.727273	0.870968	0.6875	0.657143	0.870968	0.485714	0.90625	0.733333	0.793103	0.5625	0.689655	0.827586	0.529412	0.713533	0.145265	0.0324822				E:S	0.677419	0.678571	0.588235	0.666667	0.83871	0.5	0.766667	0.771429	0.59375	0.625	0.71875	0.774194	0.655172	0.806452	0.71875	0.740741
[truncated: 42 more columns]

## Sheet: Table 3
Narcissus yepesii																																	Narcissus yepesii
Seeds age 0 MONTHS								Embryo growth																									Seeds age 0 MONTHS								EMBRYO GROWTH
	9/5ºC-Light																																	10ºC-Light
LIGHT	1 MONTH	G																										MEAN	SD	SE			LIGHT	1 MONTH	G
		E	1.5	1.4	1.8	1.6	1.5	1.3	1.5	1.7	1.6	2.1	1.5	1.6	1.7	1.6	1.9	1.4	1.6	2	1.6	1.5	2	1.4	1.5	1.4	1.7	1.616	0.207525	0.041505					E	1.8	1.2	1.5	1.4	1.9	1.5	1.6	1.4	1.6	1.8	1.9	1.4	1.8	1.3
		S	2.5	3.1	3.3	3	2.7	3.1	3	2.7	3.2	3.8	2.6	2.5	3	2.8	3.1	2.5	3.1	2.9	3.2	2.8	3.4	3.1	2.9	2.9	3.1	2.972	0.30348	0.060696					S	2.8	2.7	3.3	2.5	3.7	2.9	2.8	2.9	3.3	3	2.9	2.6	3.5	3
		E:S	0.6	0.451613	0.545455	0.533333	0.555556	0.419355	0.5	0.62963	0.5	0.552632	0.576923	0.64	0.566667	0.571429	0.612903	0.56	0.516129	0.689655	0.5	0.535714	0.588235	0.451613	0.517241	0.482759	0.548387	0.545809	0.0626494	0.0125299					E:S	0.642857	0.444444	0.454545	0.56	0.513514	0.517241	0.571429	0.482759	0.484848	0.6	0.655172	0.538462	0.514286	0.433333
	2 MONTH	G																										MEAN	SD	SE				2 MONTH	G
		E	2.1	1.7	1.6	2.3	2.2	1.6	1.9	2	2	1.4	1.9	1.9	1.9	1.9	2	1.8	1.9	1.5	2.6	1.8	2.2	1.9	1.9	2.2	1.7	1.916	0.264071	0.0528141					E	1.8	2.1	2.1	1.8	2.4	1.8	2.2	1.6	1.4	1.7	1.3	1.2	2.3	1.2
		S	3.5	3.3	2.5	3	2.7	3.5	3.4	2.9	3.2	3.1	3	2.8	3.1	3	2.8	3	2.8	3.3	3.6	2.8	3.1	3.6	3.2	2.8	3.2	3.088	0.293428	0.0586856					S	3.2	3.2	2.8	3.1	3.1	3.1	3.7	2.9	3.2	3.1	2.9	2.6	3.3	2.9
		E:S	0.6	0.515152	0.64	0.766667	0.814815	0.457143	0.558824	0.689655	0.625	0.451613	0.633333	0.678571	0.612903	0.633333	0.714286	0.6	0.678571	0.454545	0.722222	0.642857	0.709677	0.527778	0.59375	0.785714	0.53125	0.625506	0.100306	0.0200613					E:S	0.5625	0.65625	0.75	0.580645	0.774194	0.580645	0.594595	0.551724	0.4375	0.548387	0.448276	0.461538	0.69697	0.413793
	3 MONTHS	G																										MEAN	SD	SE				3 MONTHS	G
		E	1.7	2.2	3.2	1.8	2.2	2.5	1.7	2.9	2.7	1.9	2	2.3	2.1	2.8	2.4	3.4	2.2	2	2	2.6	1.9	2.4	2.8	2.2	2.1	2.32	0.45	0.09					E	1.6	2.4	2.3	1.4	1.8	2.6	1.9	1.8	1.5	2.3	2.2	2.7	2	2.6
		S	2.9	2.9	3.8	3.7	2.7	2.8	3	3.2	3.1	2.9	2.7	3	3.4	3.2	3.2	3.6	2.8	2.5	3.2	3.4	3.3	3.1	3.1	3.1	2.7	3.092	0.323934	0.0647868					S	3.1	2.8	3.4	2.9	3.2	3	3.1	3.2	2.8	2.8	3.2	3	3.4	3.5
		E:S	0.586207	0.758621	0.842105	0.486486	0.814815	0.892857	0.566667	0.90625	0.870968	0.655172	0.740741	0.766667	0.617647	0.875	0.75	0.944444	0.785714	0.8	0.625	0.764706	0.575758	0.774194	0.903226	0.709677	0.777778	0.751628	0.122265	0.0244531					E:S	0.516129	0.857143	0.676471	0.482759	0.5625	0.866667	0.612903	0.5625	0.535714	0.821429	0.6875	0.9	0.588235	0.742857
	4 MONTHS	G	G	G	G	G	G	G	G	G																		MEAN	SD	SE	G=277/900			4 MONTHS	G
		E	2.7	2.7	2.7	2.7	2.7	2.7	2.7	2.7	2.6	1.3	3	2	2.4	2.4	2	2.6	2.4	2.9	1.9	2.4	2.5	2.6	1.4	2.2	1.7	2.396	0.445795	0.089159	30.7778				E	2.2	2.2	2.2	2.2	1.8	2.7	2.2	2.7	2	1.9	2.5	2.4	2.7	2.2
		S	3.1	3.1	3.1	3.1	3.1	3.1	3.1	3.1	2.9	2.9	3.2	3.2	2.8	2.9	2.9	3.1	2.9	3.2	2.8	2.9	2.8	2.8	3.3	3.3	2.8	3.02	0.163299	0.0326599					S	3.6	3.3	3	2.7	3.5	3	2.8	3.3	2.8	3.1	3	3	3.2	3.1
		E:S	0.870968	0.870968	0.870968	0.870968	0.870968	0.870968	0.870968	0.870968	0.896552	0.448276	0.9375	0.625	0.857143	0.827586	0.689655	0.83871	0.827586	0.90625	0.678571	0.827586	0.892857	0.928571	0.424242	0.666667	0.607143	0.793906	0.142668	0.0285336					E:S	0.611111	0.666667	0.733333	0.814815	0.514286	0.9	0.785714	0.818182	0.714286	0.612903	0.833333	0.8	0.84375	0.709677
	INCUBATION																																	INCUBATION
	5ºC-Light 1 MONTH	G	G	G																								MEAN	SD	SE				5ºC-Light 1 MONTH	G
		E	2.7	2.7	2.7	2.6	2.9	1.7	2.6	2.2	1.9	3	2.6	2.7	1.9	3.3	2.2	2.6	2.8	2.1	2.4	1.7	1.9	2.3	2.9	3.1	1.9	2.456	0.452843	0.0905686	G=9%				E	2.1	2.4	2	1.8	2.2	2.9	1.7	2	1.5	2.4	1.8	1.6	2.2	1.7
		S	3.1	3.1	3.3	3.2	3.2	3.1	3.2	3.3	3.3	3.6	3	3.2	2.9	3.5	3.2	3.3	3.2	3.2	3.1	2.5	3.3	3.6	3.2	3.5	3	3.204	0.228181	0.0456362					S	3	3.3	3.1	3.1	3.1	3.1	3.2	2.8	3.2	3	3.2	3.1	3.4	2.9
		E:S	0.870968	0.870968	0.818182	0.8125	0.90625	0.548387	0.8125	0.666667	0.575758	0.833333	0.866667	0.84375	0.655172	0.942857	0.6875	0.787879	0.875	0.65625	0.774194	0.68	0.575758	0.638889	0.90625	0.885714	0.633333	0.764989	0.120485	0.024097					E:S	0.7	0.727273	0.645161	0.580645	0.709677	0.935484	0.53125	0.714286	0.46875	0.8	0.5625	0.516129	0.647059	0.586207
	15/4ºC-Light 1 MONTH	G	G	G	G	G	G																					MEAN	SD	SE				15/4ºC-Light 1 MONTH	G
		E	2.7	2.7	2.7	2.7	2.7	2.1	2.9	2.6	2.2	2.8	2.8	3	3.1	2.1	2.1	2.4	3.1	2.4	1.8	2.1	2.7	1.6	2.7	2.6	2.1	2.508	0.398873	0.0797747	G=21%				E	2.1	1.9	2.1	2.6	2	2.6	2.6	1.3	2.9	2.5	2.9	1.9	2	1.9
		S	3.1	3.1	3.1	3.1	3.1	3.1	3.3	3	2.8	3.2	3.3	3.4	3.4	3	3	2.7	3.4	3.1	3.3	3.1	3	3.1	3	3.7	3.2	3.144	0.206317	0.0412634					S	3.4	3	3.1	3.1	3.1	3	3	3	3.3	2.8	3.5	2.9	3.1	3.1
		E:S	0.870968	0.870968	0.870968	0.870968	0.870968	0.677419	0.878788	0.866667	0.785714	0.875	0.848485	0.882353	0.911765	0.7	0.7	0.888889	0.911765	0.774194	0.545455	0.677419	0.9	0.516129	0.9	0.702703	0.65625	0.798153	0.117228	0.0234457					E:S	0.617647	0.633333	0.677419	0.83871	0.645161	0.866667	0.866667	0.433333	0.878788	0.892857	0.828571	0.655172	0.645161	0.612903
	20/7ºC-Light 1 MONTH	G	G	G																								MEAN	SD	SE				20/7ºC-Light 1 MONTH	G	G
		E	2.7	2.7	2.5	2.5	2.7	2.7	2.6	2.3	3	2.3	2.4	2.6	2.4	2.5	2.6	2.1	1.7	2.6	2.8	2.4	2.8	2.2	2.6	2.2	2.1	2.48	0.279881	0.0559762	G=8%				E	2.7	2.5	2.2	2.2	1.6	2.5	2.1	2.5	1.7	2.7	2.5	2.3	2.2	2.9
		S	3.1	3.1	3.1	2.9	3.1	2.9	3.3	4	3.4	2.9	3	3.1	3.3	2.9	2.9	2.6	2.9	3	3.3	3.1	3.2	3.1	3.3	2.7	3.1	3.092	0.269134	0.0538269					S	3.1	2.9	2.7	3.1	3.1	3	3	3	3.2	3.2	3	2.8	3	3.3
		E:S	0.870968	0.870968	0.806452	0.862069	0.870968	0.931034	0.787879	0.575	0.882353	0.793103	0.8	0.83871	0.727273	0.862069	0.896552	0.807692	0.586207	0.866667	0.848485	0.774194	0.875	0.709677	0.787879	0.814815	0.677419	0.804937	0.0902615	0.0180523					E:S	0.870968	0.862069	0.814815	0.709677	0.516129	0.833333	0.7	0.833333	0.53125	0.84375	0.833333	0.821429	0.733333	0.878788
	9/5ºC-Darkness																																	10ºC-Darkness
DARKNESS	1 MONTH	G																										MEAN	SD	SE			DARKNESS	1 MONTH	G
		E	2.3	2.3	1.3	1.6	2	2.1	1.8	1.6	1.9	1.7	1.4	1.4	1.6	1.4	1.5	2.5	1.8	1.4	1.8	2	1.9	2	2	1.6	1.8	1.788	0.316649	0.0633298					E	2	2	1.7	1.8	1.7	1	1.6	2	2	2.1	2	1.9	2.1	1.9
		S	3.6	3.1	3	3.4	3.7	3.1	2.8	2.7	3.1	3.2	3.2	3.1	3.1	3	3.1	3.7	3	2.9	2.9	3.2	3.1	3.1	2.8	2.7	3.2	3.112	0.266646	0.0533292					S	2.5	3	3.5	2.9	2.9	2.9	3	3.3	2.7	3.4	2.8	2.8	2.9	3.2
		E:S	0.638889	0.741935	0.433333	0.470588	0.540541	0.677419	0.642857	0.592593	0.612903	0.53125	0.4375	0.451613	0.516129	0.466667	0.483871	0.675676	0.6	0.482759	0.62069	0.625	0.612903	0.645161	0.714286	0.592593	0.5625	0.574786	0.0891115	0.0178223					E:S	0.8	0.666667	0.485714	0.62069	0.586207	0.344828	0.533333	0.606061	0.740741	0.617647	0.714286	0.678571	0.724138	0.59375
	2 MONTH	G																										MEAN	SD	SE				2 MONTH	G
		E	1.8	1.3	2	2.1	2.5	1.4	2.4	1.8	2.4	2.4	1.8	2.2	2.3	1.5	1.6	2.5	2.4	1.9	2.5	2.3	1.6	2.3	2.3	1.6	2.3	2.048	0.384187	0.0768375					E	2.2	2.5	2.8	2.9	2.4	2	2.3	2.5	1.9	2.9	3	1.9	2.8	2.5
		S	2.8	2.4	3	3	3	2.7	3.1	3.2	2.8	3.1	2.8	3	3	2.9	3.1	3.2	3.6	2.9	3.4	3	2.9	2.5	3	2.9	2.5	2.952	0.264764	0.0529528					S	2.9	3.4	3.3	3.3	3.3	3	3	3.3	2.9	3.3	3.6	2.6	3.4	3
		E:S	0.642857	0.541667	0.666667	0.7	0.833333	0.518519	0.774194	0.5625	0.857143	0.774194	0.642857	0.733333	0.766667	0.517241	0.516129	0.78125	0.666667	0.655172	0.735294	0.766667	0.551724	0.92	0.766667	0.551724	0.92	0.694499	0.124276	0.0248553					E:S	0.758621	0.735294	0.848485	0.878788	0.727273	0.666667	0.766667	0.757576	0.655172	0.878788	0.833333	0.730769	0.823529	0.833333
	3 MONTHS	G	G																									MEAN	SD	SE				3 MONTHS	G
		E	2.7	3.2	2.8	2.4	2.6	2.1	2.3	2.1	2	2.6	2.3	1.9	2.8	2.8	2.2	1.8	2.5	3	1.4	2.6	1.3	2.6	2.4	2.5	3.2	2.404	0.48346	0.096692					E	2.4	2.5	2.6	2.4	2.3	1.9	1.9	2.4	2.5	2.6	2.4	2.3	3.1	1.9
		S	3.1	3.7	3	3	3	2.7	3	3.6	3	3.1	2.9	2.8	3.2	3.1	2.7	3	3.3	3.5	2.5	2.8	2.7	3.1	2.9	3	3.5	3.048	0.294562	0.0589124					S	2.7	3.1	3.1	2.8	3.3	3.2	3.2	2.7	3.1	3.1	2.8	3.3	3.3	3.2
		E:S	0.870968	0.864865	0.933333	0.8	0.866667	0.777778	0.766667	0.583333	0.666667	0.83871	0.793103	0.678571	0.875	0.903226	0.814815	0.6	0.757576	0.857143	0.56	0.928571	0.481481	0.83871	0.827586	0.833333	0.914286	0.785296	0.122858	0.0245717					E:S	0.888889	0.806452	0.83871	0.857143	0.69697	0.59375	0.59375	0.888889	0.806452	0.83871	0.857143	0.69697	0.939394	0.59375
	4 MONTH	G	G	G	G	G	G	G	G	G																		MEAN	SD	SE	G=285/949			4 MONTH	G
		E	2.7	2.7	2.7	2.7	2.7	2.7	2.7	2.7	2.8	1.8	2.5	2.9	2.9	3	3	1.7	2.8	1.8	2.5	2.9	2.9	3	3	1.7	2.6	2.616	0.411987	0.0823974	30.0316				E	2.3	2.1	2.7	2.6	2.6	2.3	2.1	2.7	2.6	2.6	2.3	2.1	2.7	2.6
		S	3.1	3.1	3.1	3.1	3.1	3.1	3.1	3.1	3.1	2.9	2.8	3.4	3.2	3.2	3.2	2.9	3.1	2.9	2.8	3.4	3.2	3.2	3.2	2.9	3.1	3.092	0.155242	0.0310483					S	3.1	2.5	3.1	2.9	2.9	2.9	3.1	3.1	2.9	2.9	2.9	2.5	3.1	2.9
		E:S	0.870968	0.870968	0.870968	0.870968	0.870968	0.870968	0.870968	0.870968	0.903226	0.62069	0.892857	0.852941	0.90625	0.9375	0.9375	0.586207	0.903226	0.62069	0.892857	0.852941	0.90625	0.9375	0.9375	0.586207	0.83871	0.843232	0.110519	0.0221039					E:S	0.741935	0.84	0.870968	0.896552	0.896552	0.793103	0.677419	0.870968	0.896552	0.896552	0.793103	0.84	0.870968	0.896552
	INCUBATION																																	INCUBATION
	5ºC-Darkness 1 MONTH	G	G	G	G	G	G	G	G	G	G	G	G	G	G	G												MEAN	SD	SE				5ºC-Darkness 1 MONTH	G	G	G	G	G	G	G	G	G	G
		E	2.7	2.7	2.7	2.7	2.7	2.7	2.7	2.7	2.7	2.7	2.7	2.7	2.7	2.7	3.4	2.8	2.3	2	2.2	2.3	2.5	3	2.9	2.7	3.1	2.68	0.279881	0.0559762	G=12+17+14/75				E	2.7	2.7	2.7	2.7	2.7	2.7	2.7	2.7	2.7	2.9	2.6	2.5	2.6	2.4
		S	3.1	3.1	3.1	3.1	3.1	3.1	3.1	3.1	3.1	3.1	3.1	3.1	3.1	3.1	3.6	2.9	2.8	3.6	3	2.7	2.9	3.3	3.3	3.2	3.3	3.12	0.2	0.04	57.3333				S	3.1	3.1	3.1	3.1	3.1	3.1	3.1	3.1	3.1	3	3	3.1	3	2.8
		E:S	0.870968	0.870968	0.870968	0.870968	0.870968	0.870968	0.870968	0.870968	0.870968	0.870968	0.870968	0.870968	0.870968	0.870968	0.944444	0.965517	0.821429	0.555556	0.733333	0.851852	0.862069	0.909091	0.878788	0.84375	0.939394	0.859951	0.0762584	0.0152517					E:S	0.870968	0.870968	0.870968	0.870968	0.870968	0.870968	0.870968	0.870968	0.870968	0.966667	0.866667	0.806452	0.866667	0.857143
	15/4ºC-Darkness 1 MONTH	G	G	G	G	G	G	G	G	G	G	G	G	G	G	G	G	G	G	G								MEAN	SD	SE				15/4ºC-Darkness 1 MONTH	G	G	G	G	G	G	G	G	G	G	G	G
		E	2.7	2.7	2.7	2.7	2.7	2.7	2.7	2.7	2.7	2.7	2.7	2.7	2.7	2.7	2.7	2.7	2.7	2.7	2.2	2.6	2.4	3.3	2.7	3	2.7	2.7	0.182574	0.0365148	G=18+16+21+16/99				E	2.7	2.7	2.7	2.7	2.7	2.7	2.7	2.7	2.7	2.7	2.7	2.8	3.3	2.9
		S	3.1	3.1	3.1	3.1	3.1	3.1	3.1	3.1	3.1	3.1	3.1	3.1	3.1	3.1	3.1	3.1	3.1	3.1	2.7	3.2	2.8	3.6	3	3.3	3.2	3.104	0.154056	0.0308113	71.7172				S	3.1	3.1	3.1	3.1	3.1	3.1	3.1	3.1	3.1	3.1	3.1	3.4	3.6	3.4
		E:S	0.870968	0.870968	0.870968	0.870968	0.870968	0.870968	0.870968	0.870968	0.870968	0.870968	0.870968	0.870968	0.870968	0.870968	0.870968	0.870968	0.870968	0.870968	0.814815	0.8125	0.857143	0.916667	0.9	0.909091	0.84375	0.869255	0.0221875	0.00443751					E:S	0.870968	0.870968	0.870968	0.870968	0.870968	0.870968	0.870968	0.870968	0.870968	0.870968	0.870968	0.823529	0.916667	0.852941
	20/7ºC-Darkness 1 MONTH	G	G	G	G	G	G	G	G	G	G																	MEAN	SD	SE				20/7ºC-Darkness 1 MONTH	G	G	G	G	G	G
		E	2.7	2.7	2.7	2.7	2.7	2.7	2.7	2.7	2.7	1.8	3.3	2.9	2.8	2.4	2.8	2.5	1.9	2.3	2.2	2.8	2.5	2.7	1.6	3	2.8	2.584	0.378242	0.0756483	G=11+7+9+10/99				E	2.7	2.7	2.7	2.7	2.7	2	2.9	1.8	2.9	2.7	2.3	2.5	2.1	2.9
		S	3.1	3.1	3.1	3.1	3.1	3.1	3.1	3.1	3.1	2.2	3.7	3.3	3.2	3.45	3	2.8	3.1	3.3	2.9	3.2	3.2	3.1	3	3.5	3.3	3.126	0.268918	0.0537835	37.3737				S	3.1	3.1	3.1	3.1	3.1	2.6	3.3	2.7	3.2	3	3.1	3.1	2.8	3.2
		E:S	0.870968	0.870968	0.870968	0.870968	0.870968	0.870968	0.870968	0.870968	0.870968	0.818182	0.891892	0.878788	0.875	0.695652	0.933333	0.892857	0.612903	0.69697	0.758621	0.875	0.78125	0.870968	0.533333	0.857143	0.848485	0.826363	0.0959429	0.0191886					E:S	0.870968	0.870968	0.870968	0.870968	0.870968	0.769231	0.878788	0.666667	0.90625	0.9	0.741935	0.806452	0.75	0.90625
Narcissus yepesii (15-6-16)																																	Narcissus yepesii
Seeds age 8 MONTHS								Embryo growth																									Seeds age 8 months								EMBRYO GROWTH
	9/5ºC-Light																																	10ºC-Light
LIGHT	1 MONTH	G																										MEAN	SD	SE			LIGHT	1 MONTH	G
		E	1.4	1.5	1.7	1.7	1.7	2	1.8	1.3	1.8	1.5	1.2	1.6	1.5	1.7	1.4	1.7	1.7	1.6	1.7	1.7	1.3	1.5	1.6	1.4	2	1.6	0.202073	0.0404145					E	1.9	1.9	1.5	2.2	1.6	1.7	1.7	1.5	1.3	1.8	2.1	1.6	1.2	1.6
		S	3.3	3.4	2.6	3.1	3	3.2	3.7	2.9	3.3	2.8	2.4	3.1	3.1	3	2.7	3.1	3	3.1	3	3.4	2.7	3.4	3	2.8	3.4	3.06	0.295804	0.0591608					S	3.1	3	3.3	3	3.3	3.1	3.5	3.2	3.2	3.3	3.1	3	3.3	3.3
		E:S	0.424242	0.441176	0.653846	0.548387	0.566667	0.625	0.486486	0.448276	0.545455	0.535714	0.5	0.516129	0.483871	0.566667	0.518519	0.548387	0.566667	0.516129	0.566667	0.5	0.481481	0.441176	0.533333	0.5	0.588235	0.5241	0.0564415	0.0112883					E:S	0.612903	0.633333	0.454545	0.733333	0.484848	0.548387	0.485714	0.46875	0.40625	0.545455	0.677419	0.533333	0.363636	0.484848
	2 MONTH	G																										MEAN	SD	SE				2 MONTH	G
		E	2	1.8	2	2.5	1.9	1.8	1.7	1.9	2.1	1.9	2.3	1.6	1.4	1.8	2.1	2.3	1.8	1.8	1.6	1.5	2	2.4	2.1	1.5	1.7	1.9	0.285774	0.0571548					E	1.7	1.9	1.9	2.4	2.6	2	2.3	1.7	2.2	2	1.4	2.7	1.7	2
		S	3.1	3.6	3	3.5	2.7	3.3	3.2	3.1	3.1	3.4	3.2	3.2	3	2.9	3.4	3.2	3.3	2.8	3.3	2.9	3.2	3.1	3.1	3.2	3.2	3.16	0.208167	0.0416333					S	3.1	3.1	3.2	3.1	3.5	3.2	3.8	2.9	3.7	2.8	2.8	3.5	3	3
		E:S	0.645161	0.5	0.666667	0.714286	0.703704	0.545455	0.53125	0.612903	0.677419	0.558824	0.71875	0.5	0.466667	0.62069	0.617647	0.71875	0.545455	0.642857	0.484848	0.517241	0.625	0.774194	0.677419	0.46875	0.53125	0.602607	0.0904258	0.0180852					E:S	0.548387	0.612903	0.59375	0.774194	0.742857	0.625	0.605263	0.586207	0.594595	0.714286	0.5	0.771429	0.566667	0.666667
	3 MONTHS	G																										MEAN	SD	SE				3 MONTHS	G
		E	2.5	2.9	1.3	2.1	2.1	2.7	1.8	2.4	2.5	2.4	2.5	2.5	1.7	1.7	2.1	2.6	2	2	2.3	2.3	2.8	1.6	2.8	2	1.7	2.212	0.423596	0.0847191					E	2.1	2.6	3	1.8	2.7	1.6	1.9	2.9	2.5	2.1	2.6	2	2.7	2.8
		S	3.2	3.4	2.6	3.3	3.2	3.6	3	3	3	3.6	2.9	2.9	3.1	3.1	3.5	3.3	2.8	3.2	3	3.1	3.1	3.1	3.1	3	3.2	3.132	0.234023	0.0468046					S	3.6	2.8	3.4	3.3	2.9	2.8	2.9	3.4	2.8	3.1	3	3	3.1	3.2
		E:S	0.78125	0.852941	0.5	0.636364	0.65625	0.75	0.6	0.8	0.833333	0.666667	0.862069	0.862069	0.548387	0.548387	0.6	0.787879	0.714286	0.625	0.766667	0.741935	0.903226	0.516129	0.903226	0.666667	0.53125	0.706159	0.127582	0.0255165					E:S	0.583333	0.928571	0.882353	0.545455	0.931034	0.571429	0.655172	0.852941	0.892857	0.677419	0.866667	0.666667	0.870968	0.875
	4 MONTHS	G																										MEAN	SD	SE				4 MONTHS	G
		E	2.7	2.6	2.4	2.3	1.9	2.1	2.1	1.5	1.7	2.2	2.6	3.4	2.3	1.8	2.3	2.6	2.4	2.2	2.1	2.5	3	1.9	2.8	2	1.7	2.284	0.437493	0.0874986					E	2.4	2.4	1.7	1.9	2.4	2.4	2.9	2	2.6	2	2.1	2.1	2.1	2
		S	3.6	3.2	2.8	2.9	2.7	3.3	2.8	2.8	2.6	3.4	3	3.6	2.8	2.4	3.1	3.3	3.2	3.2	3.1	2.7	3.3	2.7	3.1	3	3.2	3.032	0.307842	0.0615684					S	2.9	2.8	2.8	3	2.9	2.8	3.5	2.8	2.9	3.2	3.4	2.9	2.8	3
		E:S	0.75	0.8125	0.857143	0.793103	0.703704	0.636364	0.75	0.535714	0.653846	0.647059	0.866667	0.944444	0.821429	0.75	0.741935	0.787879	0.75	0.6875	0.677419	0.925926	0.909091	0.703704	0.903226	0.666667	0.53125	0.752263	0.112139	0.0224279					E:S	0.827586	0.857143	0.607143	0.633333	0.827586	0.857143	0.828571	0.714286	0.896552	0.625	0.617647	0.724138	0.75	0.666667
	INCUBATION																																	INCUBATION
	5ºC-Light 1 MONTH	G	G																									MEAN	SD	SE				5ºC-Light 1 MONTH	S. germinada
		E	2.7	2.7	2.7	2.7	2.7	2.7	2.7	2.7	2.7	1.8	1.9	1.9	2	2.2	1.8	1.9	1.6	2	2.7	2.1	1.6	2	1.6	1.8	1.8	2.2	0.438748	0.0877496	G=5,3%				Embrión	2	2.5	2.1	2.8	1.8	1.8	2.9	2.4	2	1.7	2.8	1.8	2.8	2.6
		S	3.1	3.1	3.1	3.1	3.1	3.1	3.1	3.1	3.1	2.8	3.2	3.3	2.9	3.5	2.8	3.7	2.9	3	3.2	3.2	2.8	3.4	2.9	3.6	2.9	3.12	0.238048	0.0476095					Semilla	3.2	3	2.7	3.2	3.9	3.2	3.3	2.8	3.2	3	3.2	3	3.3	3.4
		E:S	0.870968	0.870968	0.870968	0.870968	0.870968	0.870968	0.870968	0.870968	0.870968	0.642857	0.59375	0.575758	0.689655	0.628571	0.642857	0.513514	0.551724	0.666667	0.84375	0.65625	0.571429	0.588235	0.551724	0.5	0.62069	0.707046	0.141133	0.0282266					E:S	0.625	0.833333	0.777778	0.875	0.461538	0.5625	0.878788	0.857143	0.625	0.566667	0.875	0.6	0.848485	0.764706
	15/4ºC-Light 1 MONTH	G	G	G																								MEAN	SD	SE				15/4ºC-Light 1 MONTH	S. germinada
		E	2.7	2.7	2.7	2.7	2.7	2.7	2.7	2.7	2.7	2.7	2.7	2.2	2	2	1.8	1.2	2.3	1.3	1.7	2.4	1.7	1.7	2.4	2	2	2.256	0.484837	0.0969673	G=9,3%				Embrión	2.5	2.3	2.8	2.9	2.9	2.7	3	1.9	1.9	2.9	2.8	2.8	1.7	2.8
		S	3.1	3.1	3.1	3.1	3.1	3.1	3.1	3.1	3.1	3.1	3.1	3	3.2	3.4	2.5	3.2	3.2	3.2	2.8	3.2	3.3	3.4	3.3	2.7	2.9	3.096	0.200998	0.0401995					Semilla	3.1	2.8	3.1	3.1	3.3	3	3.2	3.3	3	3.1	3.2	3.2	3.4	3.3
		E:S	0.870968	0.870968	0.870968	0.870968	0.870968	0.870968	0.870968	0.870968	0.870968	0.870968	0.870968	0.733333	0.625	0.588235	0.72	0.375	0.71875	0.40625	0.607143	0.75	0.515152	0.5	0.727273	0.740741	0.689655	0.731087	0.157727	0.0315453					E:S	0.806452	0.821429	0.903226	0.935484	0.878788	0.9	0.9375	0.575758	0.633333	0.935484	0.875	0.875	0.5	0.848485
	20/7ºC-Light 1 MONTH	G	G																									MEAN	SD	SE				20/7ºC-Light 1 MONTH	S. germinada
		E	2.7	2.7	2.7	2.7	2.7	2.7	1.7	2.2	2.2	1.8	2.7	2.2	2.1	1.8	2.6	1.7	1.6	1.9	2.5	2	2.1	2	1.7	2.3	2	2.212	0.390854	0.0781708	G=2,7%				Embrión	1.8	2.6	1.9	2	2.6	2.9	2.6	2.6	2.8	2.3	3	1.3	2.9	2
		S	3.1	3.1	3.1	3.1	3.1	3.1	2.9	3.2	3.4	3.2	3.5	2.7	3.2	3	3	2.8	3.1	3.2	3	2.9	3	2.6	3	3	3.1	3.056	0.191659	0.0383319					Semilla	3	3.2	3.1	3.4	3.2	3.1	3.2	3.2	3.3	3.2	3.1	2.8	3.1	2.8
		E:S	0.870968	0.870968	0.870968	0.870968	0.870968	0.870968	0.586207	0.6875	0.647059	0.5625	0.771429	0.814815	0.65625	0.6	0.866667	0.607143	0.516129	0.59375	0.833333	0.689655	0.7	0.769231	0.566667	0.766667	0.645161	0.724239	0.12164	0.024328					E:S	0.6	0.8125	0.612903	0.588235	0.8125	0.935484	0.8125	0.8125	0.848485	0.71875	0.967742	0.464286	0.935484	0.714286
	9/5ºC-Darkness																																	10ºC-Darkness
DARKNESS	1 MONTH	G																										MEAN	SD	SE			DARKNESS	1 MONTH	G
		E	2.5	1.8	2	2.4	1.9	1.7	1.6	1.2	1.8	1.8	2	1.6	1.8	1.8	1.8	1.5	2.2	1.9	1.8	2	1.8	1.7	1.6	1.8	1.4	1.816	0.280891	0.0561783					E	1.7	2	1.8	2.2	2.2	1.9	2.2	2.2	1.9	2.1	2	1.6	1.7	1.8
		S	3	3.2	3.1	3.1	3.1	3.2	3.4	3	3.2	2.8	3.2	3	3.1	3.3	2.7	3	3.3	3.4	2.8	3.5	3.3	2.9	2.9	2.8	3.3	3.104	0.213073	0.0426146					S	3	3.3	3.1	3.1	3	3.4	2.9	3.5	3	3	2.7	3	3.7	3.3
		E:S	0.833333	0.5625	0.645161	0.774194	0.612903	0.53125	0.470588	0.4	0.5625	0.642857	0.625	0.533333	0.580645	0.545455	0.666667	0.5	0.666667	0.558824	0.642857	0.571429	0.545455	0.586207	0.551724	0.642857	0.424242	0.587066	0.0954845	0.0190969					E:S	0.566667	0.606061	0.580645	0.709677	0.733333	0.558824	0.758621	0.628571	0.633333	0.7	0.740741	0.533333	0.459459	0.545455
	2 MONTH	G																										MEAN	SD	SE				2 MONTH	G
		E	2.7	2.9	1.9	2	2.7	2.9	1.9	2	2.7	2.9	1.9	2	2.7	2.9	1.9	2	2.7	2.9	1.9	2	2.7	2.9	1.9	2	2.3	2.372	0.432551	0.0865101					E	2.6	1.5	2.8	2.8	2.6	1.5	2.8	2.1	2.1	2.3	2.4	2.8	2.6	2.8
		S	3.2	3.2	3.5	3.2	3.2	3.2	3.5	3.2	3.2	3.2	3.5	3.2	3.2	3.2	3.5	3.2	3.2	3.2	3.5	3.2	3.2	3.2	3.5	3.2	2.7	3.252	0.173494	0.0346987					S	2.9	2.8	3.4	3.3	2.9	2.8	3.4	2.6	3.5	3.5	3	3.2	3	3
		E:S	0.84375	0.90625	0.542857	0.625	0.84375	0.90625	0.542857	0.625	0.84375	0.90625	0.542857	0.625	0.84375	0.90625	0.542857	0.625	0.84375	0.90625	0.542857	0.625	0.84375	0.90625	0.542857	0.625	0.851852	0.73436	0.152025	0.0304049					E:S	0.896552	0.535714	0.823529	0.848485	0.896552	0.535714	0.823529	0.807692	0.6	0.657143	0.8	0.875	0.866667	0.933333
	3 MONTHS	G																										MEAN	SD	SE	G=7/29			3 MONTHS	G
		E	2.2	2.5	2.7	2.4	2.7	1.6	2.9	2.5	2.8	2.2	2.3	2.2	2.7	2.2	2.4	2.1	2.2	2.5	2.7	2.9	2.5	2.6	2.3	2.2	2.3	2.424	0.294788	0.0589576	24.1379				E	2.7	2.7	2.7	2.8	2.6	1.5	2.8	2.1	2.1	2.3	2.4	2.8	2.6	2.8
		S	3.1	3.2	3.1	3.2	3.2	3.6	3.3	3	3.4	3.2	2.8	3.8	3.1	2.8	2.7	3.5	2.6	2.9	3	3.7	3.2	3	3.3	3.5	2.7	3.156	0.315013	0.0630026					S	3.1	3.1	3.1	3.3	2.9	2.8	3.4	2.6	3.5	3.5	3	3.2	3	3
		E:S	0.709677	0.78125	0.870968	0.75	0.84375	0.444444	0.878788	0.833333	0.823529	0.6875	0.821429	0.578947	0.870968	0.785714	0.888889	0.6	0.846154	0.862069	0.9	0.783784	0.78125	0.866667	0.69697	0.628571	0.851852	0.77546	0.114756	0.0229511					E:S	0.870968	0.870968	0.870968	0.848485	0.896552	0.535714	0.823529	0.807692	0.6	0.657143	0.8	0.875	0.866667	0.933333
	4 MONTHS	G																										MEAN	SD	SE	G=24/27			4 MONTHS	G
		E	2.7	2.9	1.9	2	1.9	2.5	2.9	3.2	2.7	2.5	2.6	2.7	2.8	2.7	2.5	2.7	2.8	2.5	2.4	2.8	2.4	2.3	2.1	1.9	2	2.496	0.358794	0.0717589	88.8889				E	2.9	2.8	2.5	2.5	2.5	2.1	2.9	2.9	2.8	2.5	2.5	2.5	2.1	2.9
		S	3.2	3.2	2.5	3.2	2.5	3	3.3	3.6	3.2	3	3.3	3.2	3.2	3.4	3	3	3.2	2.9	3.1	3.2	2.7	3	2.9	3.5	3.2	3.1	0.264575	0.052915					S	3.3	3	3	2.9	3.2	2.4	3.3	3.3	3	3	2.9	3.2	2.4	3.3
		E:S	0.84375	0.90625	0.76	0.625	0.76	0.833333	0.878788	0.888889	0.84375	0.833333	0.787879	0.84375	0.875	0.794118	0.833333	0.9	0.875	0.862069	0.774194	0.875	0.888889	0.766667	0.724138	0.542857	0.625	0.805639	0.0936734	0.0187347					E:S	0.878788	0.933333	0.833333	0.862069	0.78125	0.875	0.878788	0.878788	0.933333	0.833333	0.862069	0.78125	0.875	0.878788
	INCUBATION																																	INCUBATION
	5ºC-Darkness 1 MONTH	G	G	G	G	G	G	G	G	G	G	G	G	G	G	G	G	G	G	G	G							MEAN	SD	SE				5ºC-Darkness 1 MONTH	S. germinada	G
		E	2.7	2.7	2.7	2.7	2.7	2.7	2.7	2.7	2.7	2.7	2.7	2.7	2.7	2.7	2.7	2.7	2.7	2.7	2.7	1.6	2.1	2	1.8	2.2	2.2	2.528	0.331059	0.0662118	G=75,6%				Embrión	2.7	2.4	2.8	2.9	2.7	1.5	2.2	3.2	2.3	3.1	2.5	2.7	2	2.9
		S	3.1	3.1	3.1	3.1	3.1	3.1	3.1	3.1	3.1	3.1	3.1	3.1	3.1	3.1	3.1	3.1	3.1	3.1	3.1	2.8	3.1	3.1	3.4	3.2	3	3.1	0.0912871	0.0182574					Semilla	3.1	3.7	3.2	3.1	3.3	3.4	3.4	3.5	2.8	3.4	4.3	3.2	3.4	3.6
		E:S	0.870968	0.870968	0.870968	0.870968	0.870968	0.870968	0.870968	0.870968	0.870968	0.870968	0.870968	0.870968	0.870968	0.870968	0.870968	0.870968	0.870968	0.870968	0.870968	0.571429	0.677419	0.645161	0.529412	0.6875	0.733333	0.815706	0.10628	0.021256					E:S	0.870968	0.648649	0.875	0.935484	0.818182	0.441176	0.647059	0.914286	0.821429	0.911765	0.581395	0.84375	0.588235	0.805556
	15/4ºC-Darkness 1 MONTH	G	G	G	G	G	G	G	G	G	G	G	G	G	G	G	G	G										MEAN	SD	SE				15/4ºC-Darkness 1 MONTH	S. germinada	G	G	G	G	G	G	G
		E	2.7	2.7	2.7	2.7	2.7	2.7	2.7	2.7	2.7	2.7	2.7	2.7	2.7	2.7	2.7	2.7	2.1	2.6	1.6	2	2.8	1.9	2	2.8	2.2	2.528	0.337293	0.0674586	G=64%				Embrión	2.7	2.7	2.7	2.7	2.7	2.7	2.7	2.7	2.6	2.1	1.3	3.3	3	2.1
		S	3.1	3.1	3.1	3.1	3.1	3.1	3.1	3.1	3.1	3.1	3.1	3.1	3.1	3.1	3.1	3.1	3	3.1	3.7	3.3	3.1	3	3.3	3.3	2.7	3.124	0.164012	0.0328024					Semilla	3.1	3.1	3.1	3.1	3.1	3.1	3.1	3.1	2.9	4.3	3	3.8	3.3	3.3
		E:S	0.870968	0.870968	0.870968	0.870968	0.870968	0.870968	0.870968	0.870968	0.870968	0.870968	0.870968	0.870968	0.870968	0.870968	0.870968	0.870968	0.7	0.83871	0.432432	0.606061	0.903226	0.633333	0.606061	0.848485	0.814815	0.812744	0.118911	0.0237822					E:S	0.870968	0.870968	0.870968	0.870968	0.870968	0.870968	0.870968	0.870968	0.896552	0.488372	0.433333	0.868421	0.909091	0.636364
	20/7ºC-Darkness 1 MONTH	G	G	G	G	G	G	G	G	G	G																	MEAN	SD	SE				20/7ºC-Darkness 1 MONTH	S. germinada	G	G
		E	2.7	2.7	2.7	2.7	2.7	2.7	2.7	2.7	2.7	3.2	2.1	2.7	3	2.6	2.8	2.6	2.2	3	1.9	2.2	1.9	2.1	2.9	3.1	2.4	2.6	0.353553	0.0707107	G=34%				Embrión	2.7	2.7	3	2.9	2.7	2.8	2.3	2.6	3.1	2.8	2.9	2.9	2.5	2.8
		S	3.1	3.1	3.1	3.1	3.1	3.1	3.1	3.1	3.1	3.6	3.2	3.1	3.3	2.9	3.1	3.5	2.8	3.7	2.8	2.5	3.3	3.6	3.5	3.4	2.7	3.156	0.29023	0.058046					Semilla	3.1	3.1	3.2	3.4	2.9	3.2	2.7	3	3.7	3	3.3	3	3.2	3.2
		E:S	0.870968	0.870968	0.870968	0.870968	0.870968	0.870968	0.870968	0.870968	0.870968	0.888889	0.65625	0.870968	0.909091	0.896552	0.903226	0.742857	0.785714	0.810811	0.678571	0.88	0.575758	0.583333	0.828571	0.911765	0.888889	0.825998	0.0993897	0.0198779					E:S	0.870968	0.870968	0.9375	0.852941	0.931034	0.875	0.851852	0.866667	0.837838	0.933333	0.878788	0.966667	0.78125	0.875
[truncated: 15 more columns]

## Sheet: Table 4
Narcissus yepesii (15-6-16)
								EMBRYO GROWTH
	5ºC + GA3 (1000 ppm)
LIGHT	1 MONTH	G																										MEDIA	SD	SE
		E	1.3	1.4	1.5	1.4	1.1	1.2	1.7	1.5	1.7	1.4	1	1.2	1.7	1.5	1.4	1.4	1.5	1.7	1.8	1.4	1.4	1	1.3	1.5	1.1	1.404	0.220756	0.0493626
		S	3.2	3.1	3.2	3.4	3.1	3	3.5	3	3.1	3.2	3.1	3	3.5	3	3.1	3.2	3.6	2.7	3	3.2	3.1	3.3	3.2	3	3	3.152	0.196044	0.0438368
		E:S	0.40625	0.451613	0.46875	0.411765	0.354839	0.4	0.485714	0.5	0.548387	0.4375	0.322581	0.4	0.485714	0.5	0.451613	0.4375	0.416667	0.62963	0.6	0.4375	0.451613	0.30303	0.40625	0.5	0.366667	0.446943	0.0764661	0.0170983
	3 MONTHS	G																										MEDIA	SD	SE
		E	1.7	1.3	1.7	1.4	1.7	1.7	1.4	2.3	1.5	1.4	1.7	1.7	1.4	2.3	1.5	1.4	2.5	1.2	1.5	1.3	1.6	1.7	1.8	1.5	2	1.648	0.328024	0.0733485
		S	3	3.1	2.9	3.1	3.2	3.3	2.9	2.9	2.8	3.2	2.8	3.3	2.9	2.9	2.8	3.2	2.9	2.7	2.7	2.5	2.7	3	2.8	3	3.3	2.956	0.214243	0.0479062
		E:S	0.566667	0.419355	0.586207	0.451613	0.53125	0.515152	0.482759	0.793103	0.535714	0.4375	0.607143	0.515152	0.482759	0.793103	0.535714	0.4375	0.862069	0.444444	0.555556	0.52	0.592593	0.566667	0.642857	0.5	0.606061	0.559237	0.11384	0.0254554			5ºC-Light control (0 ppm)
	5 MONTHS	G																										MEDIA	SD	SE	G=5/140		5 MONTHS	G	G	G
		E	1.6	1.4	1.3	1.9	2.1	1.2	1.7	1.8	2	1.6	2.3	1.2	1.7	1.8	2	1.9	1.8	2.1	2.2	1.8	1.7	1.5	1.6	1.7	1.9	1.752	0.290287	0.0649102	3.57143			E	2.7	2.7	1.1	1.8	1.7	1.7	1.6	1.6	1.6	1.5	1.8	2.1	1.5	1.8	1.7
		S	3.6	3.2	2.8	3	2.9	3.5	2.9	3.2	3	3	2.8	3.5	2.9	3.2	3	3	3	3.2	3	2.7	3.2	3.3	3.3	3.2	3.2	3.104	0.228181	0.0510229				S	3.1	3.1	3	3	3	3.1	2.8	3.1	3	3	3.1	3.1	3	3	3
		E:S	0.444444	0.4375	0.464286	0.633333	0.724138	0.342857	0.586207	0.5625	0.666667	0.533333	0.821429	0.342857	0.586207	0.5625	0.666667	0.633333	0.6	0.65625	0.733333	0.666667	0.53125	0.454545	0.484848	0.53125	0.59375	0.570406	0.11759	0.0262939				E:S	0.870968	0.870968	0.366667	0.6	0.566667	0.548387	0.571429	0.516129	0.533333	0.5	0.580645	0.677419	0.5	0.6	0.566667
DARKNESS	1 MONTH	G																										MEDIA	SD	SE
		E	1.6	1.7	1.4	1.8	1.5	1.1	1.6	1.5	1.9	1.2	1.7	1.1	1.6	1.5	1.9	1.2	1.5	1.3	2.2	1.5	1.2	1.2	1.4	1.7	1.4	1.508	0.27374	0.06121
		S	3	3.4	3.2	3.4	3.2	3.4	3.4	3.4	3.3	3.3	2.9	3.4	3.4	3.4	3.3	3.3	3.3	3.2	3.3	3.3	2.6	3.3	3	3	3	3.228	0.203142	0.0454239
		E:S	0.533333	0.5	0.4375	0.529412	0.46875	0.323529	0.470588	0.441176	0.575758	0.363636	0.586207	0.323529	0.470588	0.441176	0.575758	0.363636	0.454545	0.40625	0.666667	0.454545	0.461538	0.363636	0.466667	0.566667	0.466667	0.46847	0.0857517	0.0191747
	3 MONTHS	G																										MEDIA	SD	SE
		E	1.4	1.8	1.7	2.6	2.2	3	1.7	1.9	2.5	2.4	1.5	3	1.7	1.9	2	2	0.8	2.2	2.2	3	2.1	2	1.7	2	2.2	2.06	0.51316	0.114746
		S	2.9	3.2	3	3	2.9	3.4	2.8	2.9	3.3	3.3	3.2	3.4	2.8	2.9	3.3	3.3	2.8	2.8	3.1	3.2	2.5	3.1	2.7	2.6	2.9	3.012	0.25219	0.0563915
		E:S	0.482759	0.5625	0.566667	0.866667	0.758621	0.882353	0.607143	0.655172	0.757576	0.727273	0.46875	0.882353	0.607143	0.655172	0.606061	0.606061	0.285714	0.785714	0.709677	0.9375	0.84	0.645161	0.62963	0.769231	0.758621	0.682141	0.150186	0.0335826			5ºC-Darkness control (0 ppm)
	5 MONTHS	G	G	G	G																							MEDIA	SD	SE	G=4/28		5 MONTHS	G	G	G
		E	2.7	2.7	2.7	2.1	2.1	1.8	2	2.9	2.1	2	1.6	1.8	2	2.9	2.1	2	2	2	1.4	1.8	2.9	2.1	2	2.5	1.7	2.156	0.424343	0.0948859	14.2857			E	2.7	2.7	1.8	2.2	2.1	2.3	1.3	2.4	2.7	2.2	2.3	2.7	1.7	2.4	1.7
		S	3.1	3.1	3.1	3.7	2.8	3.3	3.3	3.2	3.8	3.1	3	3.3	3.3	3.2	3.8	3.1	3.1	3.2	2.9	3.2	3.5	3.1	3	3.2	3.1	3.22	0.25	0.0559017				S	3.1	3.1	2.9	2.8	3.8	3	3.2	3.3	3.1	3.2	3.5	3.1	3.5	3.3	3
		E:S	0.870968	0.870968	0.870968	0.567568	0.75	0.545455	0.606061	0.90625	0.552632	0.645161	0.533333	0.545455	0.606061	0.90625	0.552632	0.645161	0.645161	0.625	0.482759	0.5625	0.828571	0.677419	0.666667	0.78125	0.548387	0.671705	0.135078	0.0302045				E:S	0.870968	0.870968	0.62069	0.785714	0.552632	0.766667	0.40625	0.727273	0.870968	0.6875	0.657143	0.870968	0.485714	0.727273	0.566667
Narcissus yepesii (15-6-16)
								EMBRYO GROWTH
	25-10ºC + GA3
LIGHT	1 MONTH	G																										MEDIA	SD	SE
		E	1.7	1.6	1.3	2	1.6	1.3	1.4	1.3	1.2	2.3	1.3	1.4	1.6	1.3	2	1.6	1.5	1.7	1.9	1.6	1.7	1.4	2	1.6	1.6	1.596	0.276104	0.0617387
		S	3.5	3.4	2.9	3.3	3.1	3.2	3.2	3.5	3.2	3.3	2.7	3.5	3.4	2.9	3.3	3.1	3.2	3.2	3.3	3.2	3.1	3	3.2	3.2	3.2	3.204	0.192527	0.0430504
		E:S	0.485714	0.470588	0.448276	0.606061	0.516129	0.40625	0.4375	0.371429	0.375	0.69697	0.481481	0.4	0.470588	0.448276	0.606061	0.516129	0.46875	0.53125	0.575758	0.5	0.548387	0.466667	0.625	0.5	0.5	0.498091	0.0793128	0.0177349
	3 MONTHS	G																										MEDIA	SD	SE
		E	1.6	1.6	1.7	2	1.4	1.6	1.4	1.6	2.1	1.7	1.9	1.9	1.6	1.7	2	1.6	1.7	1.6	2.2	2.4	1.7	1.6	1.5	2.1	1.8	1.76	0.253311	0.0566422
		S	3	3.2	2.6	3.3	3.2	3.1	2.9	3.1	3.3	3.3	3.4	3	3.2	2.6	3.3	3.2	3.1	3.1	3.5	3.6	3.5	2.9	2.8	3.2	3.2	3.144	0.251794	0.0563028
		E:S	0.533333	0.5	0.653846	0.606061	0.4375	0.516129	0.482759	0.516129	0.636364	0.515152	0.558824	0.633333	0.5	0.653846	0.606061	0.5	0.548387	0.516129	0.628571	0.666667	0.485714	0.551724	0.535714	0.65625	0.5625	0.56004	0.0661433	0.0147901			25/10ºC-Light control (0 ppm)
	5 MONTHS	G																										MEDIA	SD	SE			5 MONTHS	G
		E	2	1.9	1.6	1.6	1.5	2.1	1.7	1.9	2.1	1.9	1.9	2	1.9	1.9	1.6	1.9	1.6	1.9	1.6	2.3	2	2.1	2.1	1.9	1.7	1.868	0.205589	0.045971				E	2	1.9	1.6	2.2	2.2	1.5	2	1.5	2.2	2	2.2	1.7	1.9	1.9	2
		S	3.3	3.3	3.7	3.4	3	2.8	3.2	3.4	3.3	3.2	2.8	3.3	3.3	3.7	3.4	3	3.3	2.6	2.9	3.4	3.1	3.1	3.3	2.9	3.1	3.192	0.26602	0.0594839				S	3	3.1	2.7	3.2	3.2	2.7	3.6	2.9	3.1	3.1	3.4	2.9	3	2.7	3.6
		E:S	0.606061	0.575758	0.432432	0.470588	0.5	0.75	0.53125	0.558824	0.636364	0.59375	0.678571	0.606061	0.575758	0.513514	0.470588	0.633333	0.484848	0.730769	0.551724	0.676471	0.645161	0.677419	0.636364	0.655172	0.548387	0.589567	0.0838529	0.0187501				E:S	0.666667	0.612903	0.592593	0.6875	0.6875	0.555556	0.555556	0.517241	0.709677	0.645161	0.647059	0.586207	0.633333	0.703704	0.555556
DARKNESS	1 MONTH	G																										MEDIA	SD	SE
		E	1.8	1.4	1.4	1.5	2	1.9	1.7	1.5	1.4	1.4	1.3	1.8	1.4	1.6	1.5	2	2.2	1.6	1.7	1.7	1.8	1.4	1.7	1.9	1.7	1.652	0.234734	0.0524881
		S	3.1	3.1	3.6	3.1	3.6	3.1	3.2	3.2	2.5	2.7	3.3	3.1	3.1	3.6	3.1	3.6	2.9	3.1	3.3	3	3.4	3.3	3	3.1	3.1	3.168	0.265707	0.0594138
		E:S	0.580645	0.451613	0.388889	0.483871	0.555556	0.612903	0.53125	0.46875	0.56	0.518519	0.393939	0.580645	0.451613	0.444444	0.483871	0.555556	0.758621	0.516129	0.515152	0.566667	0.529412	0.424242	0.566667	0.612903	0.548387	0.52401	0.0799092	0.0178682
	3 MONTHS	G																										MEDIA	SD	SE
		E	1.8	2	2.2	2.1	1.6	1.8	1.6	2	2	1.3	2.3	1.8	2	2	2	1.6	1.5	1.6	1.7	2.1	2	2.5	1.8	1.6	1.9	1.872	0.27313	0.0610737
		S	3.3	3.3	2.8	3.1	3	3.1	3.2	3.1	3.2	3.3	3.1	3.3	3.3	2.8	3.1	3	3	3.1	3	2.9	2.9	3.4	2.9	2.9	3.2	3.092	0.170587	0.0381445
		E:S	0.545455	0.606061	0.785714	0.677419	0.533333	0.580645	0.5	0.645161	0.625	0.393939	0.741935	0.545455	0.606061	0.714286	0.645161	0.533333	0.5	0.516129	0.566667	0.724138	0.689655	0.735294	0.62069	0.551724	0.59375	0.60708	0.0930021	0.0207959			25/10ºC-Darkness control (0 ppm)
	5 MONTHS	G																										MEDIA	SD	SE			5 MONTHS	G
		E	2.2	1.9	2.3	2	2	2.2	2	1.8	1.7	2.5	1.7	2.2	1.9	2.3	2	2	1.9	2.1	2.2	1.7	2.2	2.4	2	2.6	2	2.072	0.238956	0.0534322				E	2.2	2.7	1.6	2.4	1.9	1.9	1.7	2	2	2.1	2.4	2.3	1.4	1.7	2
		S	3	2.9	3.3	2.6	3.2	3.4	3.2	3.2	2.7	3.3	2.5	3	2.9	3.3	2.6	3.2	3.5	3.2	3.4	3.1	3.4	3.3	3.1	3.3	3.3	3.116	0.276405	0.0618061				S	3.2	3.4	3.2	3.2	2.9	3.2	3.3	3.3	2.9	3.3	3.4	3.7	2.6	3.3	3.3
		E:S	0.733333	0.655172	0.69697	0.769231	0.625	0.647059	0.625	0.5625	0.62963	0.757576	0.68	0.733333	0.655172	0.69697	0.769231	0.625	0.542857	0.65625	0.647059	0.548387	0.647059	0.727273	0.645161	0.787879	0.606061	0.666766	0.0680022	0.0152057				E:S	0.6875	0.794118	0.5	0.75	0.655172	0.59375	0.515152	0.606061	0.689655	0.636364	0.705882	0.621622	0.538462	0.515152	0.606061
Narcissus yepesii (15-6-16)
								EMBRYO GROWTH
	28-14ºC + GA3
LIGHT	1 MONTH	G																										MEDIA	SD	SE
		E	1.7	1.7	1.9	1.7	1.7	1.8	1.8	1.5	1.4	1.6	1.9	1.8	1.5	1.4	1.6	1.9	1.7	1.7	1.5	2	1.4	1.5	1.4	1.6	1.7	1.656	0.175784	0.0393065
		S	3.1	3.1	3	3.4	3.2	3	2.9	2.9	3.2	3.3	3.2	2.9	2.9	3.2	3.3	3.2	3.4	3.1	3.1	3.2	3.2	3.1	3.6	3.3	2.7	3.14	0.195789	0.0437798
		E:S	0.548387	0.548387	0.633333	0.5	0.53125	0.6	0.62069	0.517241	0.4375	0.484848	0.59375	0.62069	0.517241	0.4375	0.484848	0.59375	0.5	0.548387	0.483871	0.625	0.4375	0.483871	0.388889	0.484848	0.62963	0.530057	0.0701784	0.0156924
	3 MONTHS	G																										MEDIA	SD	SE
		E	1.7	1.6	1.7	1.8	1.6	1.9	2.1	1.6	2	2.5	1.8	1.3	1.6	2	2.5	1.8	1.6	1.9	1.4	1.7	1.7	1.7	2.3	2.2	1.9	1.836	0.303974	0.0679706
		S	2.9	3.4	3.1	3.5	3.3	3.2	3.1	3	2.8	3.1	3.2	3.1	3	2.8	3.1	3.2	3.3	3	3.2	3.2	2.7	3.8	2.8	3.2	3.6	3.144	0.25671	0.0574021
		E:S	0.586207	0.470588	0.548387	0.514286	0.484848	0.59375	0.677419	0.533333	0.714286	0.806452	0.5625	0.419355	0.533333	0.714286	0.806452	0.5625	0.484848	0.633333	0.4375	0.53125	0.62963	0.447368	0.821429	0.6875	0.527778	0.589145	0.117363	0.0262431			28/14ºC-Light control (0 ppm)
	5 MONTHS	G																										MEDIA	SD	SE			5 MONTHS	G
		E	2.5	1.7	2.5	2.3	2.2	1.6	2.4	1.9	1.7	1.9	2.7	2.1	1.9	2.2	1.9	2.7	2.2	2.4	2	2.2	2.3	2.3	2.3	2.5	1.6	2.16	0.321455	0.0718795				E	2.5	2.3	2.6	2.4	2.7	2	2.8	2.5	2.5	2	2.1	1.7	2.1	2.5	2
		S	3.6	3.5	3.1	3.1	3.1	3.1	3.4	3.6	3.7	3.1	3.2	3.4	3.6	3.7	3.1	3.2	3.4	2.9	3.3	3.3	3.5	2.8	3	3.3	3	3.28	0.253311	0.0566422				S	3.6	3.5	3.3	3.5	3.1	3.3	3.3	3.2	3	3.1	3.5	3.4	3.3	3	3.1
		E:S	0.694444	0.485714	0.806452	0.741935	0.709677	0.516129	0.705882	0.527778	0.459459	0.612903	0.84375	0.617647	0.527778	0.594595	0.612903	0.84375	0.647059	0.827586	0.606061	0.666667	0.657143	0.821429	0.766667	0.757576	0.533333	0.663373	0.117641	0.0263053				E:S	0.694444	0.657143	0.787879	0.685714	0.870968	0.606061	0.848485	0.78125	0.833333	0.645161	0.6	0.5	0.636364	0.833333	0.645161
DARKNESS	1 MONTH	G																										MEDIA	SD	SE
		E	1.6	1.5	1.7	1.5	1.5	1.6	1.6	1.7	1.5	1.5	1.3	1.6	1.7	1.5	1.5	1.7	1.9	1.6	1.9	2.4	2.1	1.1	1.1	1.6	1.7	1.616	0.271846	0.0607865
		S	3	2.8	3.1	3.3	3.3	2.9	3.5	3.2	3.6	3.3	3	3.5	3.2	3.6	3.3	3	3.3	2.7	2.9	3.3	3.8	2.9	2.9	2.9	3.5	3.192	0.28856	0.0645239
		E:S	0.533333	0.535714	0.548387	0.454545	0.454545	0.551724	0.457143	0.53125	0.416667	0.454545	0.433333	0.457143	0.53125	0.416667	0.454545	0.566667	0.575758	0.592593	0.655172	0.727273	0.552632	0.37931	0.37931	0.551724	0.485714	0.507878	0.083503	0.0186718
	3 MONTHS	G																										MEDIA	SD	SE
		E	2.1	2.3	2.3	2.1	1.7	2	1.8	2.1	2.3	1.4	1.9	1.8	2.1	2.3	1.7	1.9	1.5	1.8	1.6	2	2	2.2	1.8	2	2.3	1.96	0.259808	0.0580948
		S	3.2	3.2	3.1	2.9	3.1	3.2	3.2	2.9	3.5	2.7	3	3.2	2.9	3.5	2.7	3	3	3.3	3.4	3.1	2.9	3.2	3	3.2	3.4	3.112	0.216641	0.0484424
		E:S	0.65625	0.71875	0.741935	0.724138	0.548387	0.625	0.5625	0.724138	0.657143	0.518519	0.633333	0.5625	0.724138	0.657143	0.62963	0.633333	0.5	0.545455	0.470588	0.645161	0.689655	0.6875	0.6	0.625	0.676471	0.630267	0.0755648	0.0168968			28/14ºC-Darkness control (0 ppm)
	5 MONTHS	G																										MEDIA	SD	SE			5 MONTHS	G
		E	1.6	1.9	2.6	2.1	2.1	2.3	1.6	1.8	1.5	1.8	1.9	1.9	1.8	1.9	1.8	1.9	1.9	2.2	1.9	2	2.2	1.8	2.1	2.4	1.9	1.956	0.251794	0.0563028				E	2.8	2.5	2	1.9	2.2	2	2.1	1.3	2.3	1.5	2.4	1.9	2.3	2.3	1.8
		S	3	3.2	3.5	3	3.3	3.2	3.3	3.5	3.2	3.2	2.7	3.3	3.5	3.2	3.2	2.7	2.9	3.2	3	3.1	3.3	3.2	3.2	3	2.9	3.152	0.214321	0.0479236				S	3.2	3.3	3.1	3.7	3.3	2.9	3.2	3.1	3.5	3.3	3.3	2.6	3.5	3.5	3.3
		E:S	0.533333	0.59375	0.742857	0.7	0.636364	0.71875	0.484848	0.514286	0.46875	0.5625	0.703704	0.575758	0.514286	0.59375	0.5625	0.703704	0.655172	0.6875	0.633333	0.645161	0.666667	0.5625	0.65625	0.8	0.655172	0.622836	0.0849796	0.019002				E:S	0.875	0.757576	0.645161	0.513514	0.666667	0.689655	0.65625	0.419355	0.657143	0.454545	0.727273	0.730769	0.657143	0.657143	0.545455
[truncated: 13 more columns]

## Sheet: Table 5
Narcissus yepesii (13-6-17)					Seed age = 20 months
									Induction of secondary dormancy
20/7ºC-Light: 1 MONTH															20/7ºC-Darkness: 1 MONTH
15/4ºC-Light: 1 MONTH															15/4ºC-Darkness: 1 MONTH
5ºC-Light: 2 MONTHS															5ºC-Darkness: 2 MONTHS
15/4ºC-Light: 1 month (G)															15/4ºC-Darkness: 1 month (G)
	4 d	10 d	14 d	16 d	21 d	23 d	30 d	G	Viable	%G	%G medio	SD	SE			30 d	Viable	%G	%G medio	SD	SE
I	0	2	3	1	4	2	2	14	25	56	55	6.8313	3.41565		I	17	24	70.8333	74.5417	6.73214	3.36607
II	4	3	1	1	3	1	0	13	25	52					II	17	25	68
III	2	1	4	1	4	0	0	12	25	48					III	19	25	76
IV	2	3	1	1	8	1	0	16	25	64					IV	20	24	83.3333
28/14ºC-Light: 1 month															28/14ºC-Darkness: 1 month
15/4ºC-Light: 1 month (G)															15/4ºC-Darkness: 1 month (G)
	30 d							G	Viable	%G	%G medio	SD				30 d	Viable	%G	%G medio	SD	SE
I	0							0	25	0	0	0			I	5	20	25	19.761	5.96129	2.98064
II	0							0	25	0					II	3	16	18.75
III	0							0	25	0					III	4	17	23.5294
IV	0							0	25	0					IV	2	17	11.7647
20/7ºC-Light: 1 month
15/4ºC-Light: 1 month (G)
	30 d							G	Viable	%G	%G medio	SD
I	0							0	25	0	0	0
II	0							0	25	0
III	0							0	25	0
IV	0							0	25	0
20-7ºC-Luz: 30-7/31-8-09
15/4ºC-Light: 1 month
15/4ºC-Light: 1 month (G)
	30 d							G	Viable	%G	%G medio	SD
I	0							0	25	0	0	0
II	0							0	25	0
III	0							0	25	0
IV	0							0	25	0
20-7ºC-Luz: 30-7/31-8-09
15-4ºC-Luz: 31-8/30-9-09
5ºC-Luz: 30-9/30-10-09
15-4ºC-Luz: 30-10/30-11-09 (G)
	30 d							G	Viable	%G	%G medio	SD	SE
I	1							1	25	4	4	0	0
II	1							1	25	4
III	1							1	25	4
IV	0							0	25	0
20-7ºC-Luz: 30-7/31-8-09
15-4ºC-Luz: 31-8/30-9-09
5ºC-Luz: 30-9/30-11-09
15-4ºC-Luz: 30-11/30-12-09 (G)
días	4 d	10 d	14 d	16 d	21 d	23 d	30 d	G	Viable	%G	%G medio	SD	SE
I	5	2	3	3	3	3	0	19	25	76	73.3333	4.6188	2.3094
II	0	4	4	5	1	3	0	17	25	68
III	3	4	5	2	4	1	0	19	25	76
IV	5	2	7	3	3	1	0	21	25	84

## Sheet: Fig. 2 y 3
Narcissus yepesii (15-6-16)
																																		EMBRYO LENGTH		RADICLE EMERGENCE
SHOOT EMERGENCE																																		M	SE	M
SEED SOURCE	DATE		J 16	A 16	S 16	O 16	N 16	D 16	J 17	F 17	M 17	A 17	M 17	J 17	J 17	A 17	S 17	O 17	N 17	D 17	J 18	F 18	M 18	A 18	M 18	J 18		F 19	M 19				01 07 16	1.28	0.05	0
Siles (Ja) 07/06/2016	2016-07-01	I	0	0	0	0	0	0	0	0	7.5	83	87	88	88	88	88	88	88	88	88	88	88	90	90.5	90.5		90.5	90.5				01 08 16	1.32	0.0367065	0
		II	0	0	0	0	0	0	0	0	9.5	73.5	82	82	82	82	82	82	82	82	82	82	82	85.5	86	86		86	86				01 09 16	1.59	0.0547242	0
		III	0	0	0	0	0	0	0	0	4.5	60.5	66.5	67.5	67.5	67.5	67.5	67.5	67.5	67.5	67.5	67.5	67.5	72	73.5	73.5		73.5	73.5				01 10 16	1.59	0.0687865	0
		Media	0	0	0	0	0	0	0	0	7.16667	72.3333	78.5	79.1667	79.1667	79.1667	79.1667	79.1667	79.1667	79.1667	79.1667	79.1667	79.1667	82.5	83.3333	83.3333		83.3333	83.3333				01 11 16	2.64	0.0646448	14
		SD	0	0	0	0	0	0	0	0	2.51661	11.2953	10.6888	10.5396	10.5396	10.5396	10.5396	10.5396	10.5396	10.5396	10.5396	10.5396	10.5396	9.3675	8.80814	8.80814		8.80814	8.80814				01 12 16	2.695	0.045581	36
		SE	0	0	0	0	0	0	0	0	1.45297	6.52133	6.17117	6.08505	6.08505	6.08505	6.08505	6.08505	6.08505	6.08505	6.08505	6.08505	6.08505	5.40833	5.08538	5.08538		5.08538	5.08538				01 01 17	2.71	0.0537538	58
Siles (Ja) 07/06/2016	2016-12-01	I						0	0	0	0	0.454545	10.4545	10.4545	10.4545	10.4545	10.4545	10.4545	10.4545	10.4545	10.4545	10.4545	12.2727	65.9091	69.5455	70.9091		71.3636	71.3636				01 02 17	2.7		90
		II						0	0	0	0	0.909091	6.81818	7.27273	8.18182	8.18182	8.18182	8.18182	8.18182	8.18182	8.18182	8.18182	13.6364	83.6364	90.9091	91.3636		91.3636	92.2727				01 03 17	2.7		98
		III						0	0	0	0	1.36364	15.4545	15.9091	16.8182	16.8182	16.8182	16.8182	16.8182	16.8182	16.8182	16.8182	22.2727	86.3636	94.5455	96.3636		96.3636	96.3636
		Media						0	0	0	0	0.909091	10.9091	11.2121	11.8182	11.8182	11.8182	11.8182	11.8182	11.8182	11.8182	11.8182	16.0606	78.6364	85	86.2121		86.3636	86.6667					M	SE	M
		SD						0	0	0	0	0.454545	4.33609	4.36774	4.47675	4.47675	4.47675	4.47675	4.47675	4.47675	4.47675	4.47675	5.42289	11.1062	13.507	13.4866		13.2288	13.4097				01 12 16	1.28	0.05	0
		SE						0	0	0	0	0.262432	2.50344	2.52171	2.58465	2.58465	2.58465	2.58465	2.58465	2.58465	2.58465	2.58465	3.13091	6.41215	7.79825	7.78646		7.63763	7.74211				01 01 17	1.67	0.045364	0
																																	01 02 17	2.165	0.0874417	0
																																	01 03 17	2.605	0.0745072	14
																																	01 02 17	2.605	0.0554764	54
FECHA	Tm	TMA	tma
	ºC	ºC	ºC
2016-07-01	24.5	32.4	15.3
2016-07-02	22.9	32.1	12.4
2016-07-03	24	34	10.7			EMBRYO GROWTH
2016-07-04	25.5	33.7	15.7																													Media	SD	SE
2016-07-05	22.8	29.2	18			Embryo	1.6	1.3	1.2	1.1	1.4	1.4	0.9	1.2	0.9	1.1	1.4	1.1	1.7	1.1	1.1	1.4	1.1	1.7	1.5	1.2	1.3	1.4	1.5	1.1	1.2	1.276	0.220378	0.0492781
2016-07-06	23.4	31.9	15.6			Seed	3.2	3.1	3	2.9	3.3	3.5	2.8	3.3	3.1	3.2	3.1	2.7	3.4	3.1	3.2	3.1	2.7	3.4	3.4	3.3	3.3	3.1	3.2	2.9	3	3.132	0.215484	0.0481837
2016-07-07	24.6	33.4	13.5
2016-07-08	26.1	36.7	14.4
2016-07-09	24.2	33.6	13.6			BURIED/RECOVERED: july/august								MONTH 1																							BURIED/RECOVERED: december/January								MONTH 1
2016-07-10	21.9	30.2	12.8			Germinated seed																										Media	SD	SE			Germinated seed
2016-07-11	23	32.4	9.9			Embryo	1.5	1.3	1.2	1.4	1.2	1.6	1.4	1.2	0.9	1.5	1.2	1.3	1.5	1	1.5	1.2	1.3	1.5	1.2	1.4	1.3	1.2	1.4	1.5	1.2	1.316	0.17	0.0380132			Embryo	1.6	1.7	1.5	1.6	1.7	1.5	1.5	1.6	1.7	1.6	1.7	1.9
2016-07-12	22.7	29.5	13.8			Seed	3.2	2.8	2.8	3	3	2.9	3.2	2.9	3	3.3	3.2	3	2.8	3	3.3	3.2	3	2.8	3	3.1	2.8	3.2	3	3.3	3.1	3.036	0.168028	0.0375722			Seed	3.5	3.5	2.8	3.2	3.1	2.9	3.1	2.9	2.8	3.2	3.1	2.9
2016-07-13	24.5	33	15.4
2016-07-14	24.3	31.8	15.6			BURIED/RECOVERED: july/september								MONTH 2																							BURIED/RECOVERED: december/February								MONTH 2
2016-07-15	23.8	33.2	14.9			Germinated seed																										Media	SD	SE			Germinated seed
2016-07-16	24.3	33.1	15.3			Embryo	1.6	1.2	1.5	1.7	1.3	1.4	1.7	1.7	1.6	1.6	1.6	1.2	2.3	1.3	1.6	1.6	1.2	2.3	1.8	1.7	1.5	1.4	1.8	1.7	1.5	1.592	0.279762	0.0625566			Embryo	1.9	2.1	1.9	2.9	2.5	1.8	1.7	2.5	1.5	2.5	1.8	2.7
2016-07-17	24.9	34	13.6			Seed	2.7	2.9	3.1	3	3	3	3.1	3.1	3.1	3.1	2.8	3.2	3	3.1	3.1	2.8	3.2	3	3.1	3.2	3.1	2.6	3	3	2.7	3	0.163299	0.0365148			Seed	2.9	3.4	3.4	3.2	3.1	3.1	2.6	3.5	2.9	3.1	3.1	2.6
2016-07-18	25	34.9	12.8
2016-07-19	23.3	33.5	10.3			BURIED/RECOVERED: july/october								MONTH 3																							BURIED/RECOVERED: december/March								MONTH 3
2016-07-20	22.2	31.6	11.1			Germinated seed																										Media	SD	SE			Germinated seed	G	G	G
2016-07-21	22.7	30.7	14.1			Embryo	1.1	2.2	1.8	1.6	1.3	1.9	1.8	1.9	1.5	2.1	1.6	1.6	1.7	1.8	1.9	1.5	1.2	1.6	1.6	1.7	1.3	1.3	1.4	1.3	1.1	1.592	0.295691	0.0661186			Embryo	2.7	2.7	2.7	3.2	3.1	2	2.9	2	2.7	3.1	2	2.9
2016-07-22	21.4	32.3	9.3			Seed	3.3	3.6	3.1	3.2	2.9	3.4	3.1	2.9	2.8	3	2.8	2.8	2.9	3.1	2.9	2.8	3	2.8	2.5	2.7	2.1	2.7	2.3	2.4	2.3	2.856	0.352467	0.0788141			Seed	3.1	3.1	3.1	3.4	3.9	3.1	3.5	3	3.4	3.9	3.1	3.5
2016-07-23	22.8	31	12.8
2016-07-24	23.3	32.8	12.8			BURIED/RECOVERED: july/november								MONTH 4																							BURIED/RECOVERED: december/April								MONTH 4
2016-07-25	25.3	35	16.9			Germinated seed	G	G	G																							Media	SD	SE			Germinated seed	G	G	G	G	G	G	G	G	G	G	G	G
2016-07-26	26.6	36.7	14.1			Embryo	2.7	2.7	2.7	2.4	2.6	3	2.7	2.9	2.8	2.9	2.5	3.1	2.4	2.2	3	2.7	2.6	2.8	2.7	3	2.3	2.8	2.4	2.2	2	2.644	0.284429	0.0636003			Embryo	2.7	2.7	2.7	2.7	2.7	2.7	2.7	2.7	2.7	2.7	2.7	2.7
2016-07-27	27.6	38.1	14.3			Seed	3.1	3.1	3.1	3.2	2.8	3.1	2.9	3	2.9	3.2	2.9	3.2	3.3	2.8	3.1	2.9	3	2.9	3.2	3.2	3	3	2.7	3.1	2.9	3.024	0.153514	0.0343269			Seed	3.1	3.1	3.1	3.1	3.1	3.1	3.1	3.1	3.1	3.1	3.1	3.1
2016-07-28	27.1	38.4	13.5
2016-07-29	26.7	35.7	16.9			BURIED/RECOVERED: july/december								MONTH 5
2016-07-30	26.9	36.9	18.1			Germinated seed	G	G	G	G	G	G	G																			Media	SD	SE
2016-07-31	27.1	38.7	12.6			Embryo	2.7	2.7	2.7	2.7	2.7	2.7	2.7	2.9	3	2.9	2.8	2.9	2.1	2.8	2.8	2.6	2.6	2.7	2.8	2.8	2.6	2.6	2.6	2.7	2.3	2.696	0.185921	0.0415732
2016-08-01	28.2	37.6	17.1			Seed	3.1	3.1	3.1	3.1	3.1	3.1	3.1	3.3	3.1	3.1	3	2.9	2.9	3	2.8	2.7	2.8	2.9	3	3	2.8	2.7	2.8	2.9	2.5	2.956	0.178139	0.039833
2016-08-02	27.2	38.2	14.4
2016-08-03	24.8	34.4	14.7			BURIED/RECOVERED: july/january								MONTH 6
2016-08-04	26.8	37.4	18			Germinated seed	G	G	G	G	G	G	G	G	G	G	G	G														Media	SD	SE
2016-08-05	25.8	38.1	15.7			Embryo	2.7	2.7	2.7	2.7	2.7	2.7	2.7	2.7	2.7	2.7	2.7	2.7	2.9	2.7	2.5	2.4	2.9	3	2.7	2.5	1.9	2.9	3	3	2.7	2.7	0.223607	0.05
2016-08-06	23.1	31.3	16.8			Seed	3.1	3.1	3.1	3.1	3.1	3.1	3.1	3.1	3.1	3.1	3.1	3.1	3.2	2.9	2.9	3.1	3.3	3.2	2.9	2.9	3.1	3.3	3.2	3.5	2.9	3.104	0.139881	0.0312783
2016-08-07	22.3	30.6	15.6
2016-08-08	23.5	31.4	16.3			BURIED/RECOVERED: july/february								MONTH 7
2016-08-09	24.9	33	18.1			Germinated seed	G	G	G	G	G	G	G	G	G	G	G	G	G	G	G	G	G	G	G	G	G	G	G			Media	SD	SE
2016-08-10	23.1	32.1	17.9			Embryo	2.7	2.7	2.7	2.7	2.7	2.7	2.7	2.7	2.7	2.7	2.7	2.7	2.7	2.7	2.7	2.7	2.7	2.7	2.7	2.7	2.7	2.7	2.7	2.6	2.8	2.7	0.0288675	0.00645497
2016-08-11	23.5	32.3	14.9			Seed	3.1	3.1	3.1	3.1	3.1	3.1	3.1	3.1	3.1	3.1	3.1	3.1	3.1	3.1	3.1	3.1	3.1	3.1	3.1	3.1	3.1	3.1	3.1	2.7	3.8	3.112	0.164114	0.036697
2016-08-12	22.5	29.9	13.5
2016-08-13	21.8	31.5	9.7			BURIED/RECOVERED: july/march								MONTH 8
2016-08-14	24	32.9	14.6			Germinated seed	G	G	G	G	G	G	G	G	G	G	G	G	G	G	G	G	G	G	G	G	G	G	G	G	G	Mean	SD	SE
2016-08-15	24.4	34.6	13.2			Embryo	2.7	2.7	2.7	2.7	2.7	2.7	2.7	2.7	2.7	2.7	2.7	2.7	2.7	2.7	2.7	2.7	2.7	2.7	2.7	2.7	2.7	2.7	2.7	2.7	2.7	2.7	9.06493e-16	2.02698e-16
2016-08-16	23.4	31.5	15.5			Seed	3.1	3.1	3.1	3.1	3.1	3.1	3.1	3.1	3.1	3.1	3.1	3.1	3.1	3.1	3.1	3.1	3.1	3.1	3.1	3.1	3.1	3.1	3.1	3.1	3.1	3.1	0	0
2016-08-17	22.9	29.7	18.1
2016-08-18	24.5	32.5	17.9
2016-08-19	25.1	34.2	16.9
2016-08-20	23	30.5	16					<1.30	1.30-1.45	1.46-1.60	1.61-1.75	1.76-1.90	1.91-2.05	2.06-2.20	>2.20						<1.30	1.30-1.45	1.46-1.60	1.61-1.75	1.76-1.90	1.91-2.05	2,06-2,20	>2,20
2016-08-21	19.9	27.3	10.5			September	Nº embryos/range	2	3	7	5	2	0	0	1				December	Nº embryos/range	0	2	8	4	4	1	1	0
2016-08-22	18.7	26	10.6				Embryons/range (%)	10	15	35	25	10	0	0	5	100				Embryons/range (%)	0	10	40	20	20	5	5	0	100
2016-08-23	19.6	27	12.4
2016-08-24	17	22.6	10.3
2016-08-25	20.8	27.1	16.3					<1.30	1.30-1.45	1.46-1.60	1.61-1.75	1.76-1.90	1.91-2.05	2.06-2.20	>2.20						<1.30	1.30-1.45	1.46-1.60	1.61-1.75	1.76-1.90	1.91-2.05	2,06-2,20	>2,20
2016-08-26	22.9	30.1	17.2			October	Nº embryos/range	2	5	5	2	4	0	2	0				January	Nº embryos/range	0	0	2	1	4	0	5	8
2016-08-27	25.4	35	16.9				Embryons/range (%)	10	25	25	10	20	0	10	0	100				Embryons/range (%)	0	0	10	5	20	0	25	40	100
2016-08-28	26.2	37.8	15.3
2016-08-29	23.9	32.1	14.7
2016-08-30	21.1	29.7	10					<1.30	1.30-1.45	1.46-1.60	1.61-1.75	1.76-1.90	1.91-2.05	2.06-2.20	>2.20					Age ranges	<1.30	1.30-1.45	1.46-1.60	1.61-1.75	1.76-1.90	1.91-2.05	2,06-2,20	>2,20
2016-08-31	21.4	28.9	16			November	Nº embryos/range	0	0	0	0	0	1	1	18				February	Nº embryos/range	0	0	0	0	0	2	2	16
2016-09-01	21.3	28.1	14.8				Embryons/range (%)	0	0	0	0	0	5	5	90	100				Embryons/range (%)	0	0	0	0	0	10	10	80	100
2016-09-02	21.1	29	12.9
2016-09-03	22.4	31.4	13.5
2016-09-04	22.4	32.1	12.2					<1.30	1.30-1.45	1.46-1.60	1.61-1.75	1.76-1.90	1.91-2.05	2.06-2.20	>2.20						<1.30	1.30-1.45	1.46-1.60	1.61-1.75	1.76-1.90	1.91-2.05	2,06-2,20	>2,20
2016-09-05	20.6	27.8	14.2			December	Nº embryos/range	0	0	0	0	0	0	1	19				March	Nº embryos/range	0	0	0	1	0	0	0	19
2016-09-06	21.7	28.4	16.3				Embryons/range (%)	0	0	0	0	0	0	5	95	100				Embryons/range (%)	0	0	0	5	0	0	0	95	100
2016-09-07	21.1	30	11.9
2016-09-08	21.3	29.4	13.4
2016-09-09	21.8	30.2	13.5					<1.30	1.30-1.45	1.46-1.60	1.61-1.75	1.76-1.90	1.91-2.05	2.06-2.20	>2.20
2016-09-10	22.1	29.7	15.9			January	Nº embryos/range	0	0	0	0	1	0	0	19
2016-09-11	20.3	27	13.8				Embryons/range (%)	0	0	0	0	5	0	0	95	100
2016-09-12	19.5	24.4	13.4
2016-09-13	19.6	27.6	10.3
2016-09-14	16.9	21.9	13.2				Age ranges	<1.30	1.30-1.45	1.46-1.60	1.61-1.75	1.76-1.90	1.91-2.05	2.06-2.20	>2.20
2016-09-15	18.9	26.9	11.1			February	Nº embryos/range	0	0	0	0	0	0	0	20
2016-09-16	20.4	27.2	13.8				Embryons/range (%)	0	0	0	0	0	0	0	100	100
2016-09-17	21.1	28.7	14.3
2016-09-18	19.4	29.2	9.3
2016-09-19	20	26.7	13.8					<1.30	1.30-1.45	1.46-1.60	1.61-1.75	1.76-1.90	1.91-2.05	2.06-2.20	>2.20
2016-09-20	19.9	25.6	16.2			March	Nº embryos/range	0	0	0	0	0	0	0	20
2016-09-21	16.7	21.5	13.6				Embryons/range (%)	0	0	0	0	0	0	0	100	100
2016-09-22	15.8	22.2	9.9
2016-09-23	16.9	23.8	10.5
2016-09-24	17.5	27.7	8.6
2016-09-25	19.1	28.6	9
2016-09-26	15.7	23.6	6.9
2016-09-27	12.3	20.6	2.4
2016-09-28	16.9	26.2	8
2016-09-29	17.7	23.2	12.5
2016-09-30	18.7	26.8	7.9
2016-10-01	19.9	27.8	13.3
2016-10-02	17.9	24.1	12.5
2016-10-03	14.6	18.5	11
2016-10-04	15.1	21.6	9.8
2016-10-05	15.1	23.1	7.4
2016-10-06	15.4	24.4	7.7
2016-10-07	15.8	24.6	8.8
2016-10-08	16.1	22.8	11.1
2016-10-09	14.3	23.3	6.6
2016-10-10	11.3	15.9	6.2
2016-10-11	11.5	17.1	6.4
2016-10-12	11.8	20.3	3.4
2016-10-13	13.6	17.6	10
2016-10-14	14	20.2	8.4
2016-10-15	12.5	16.8	8
2016-10-16	12.3	19.8	7.3
2016-10-17	11.4	16.1	5.7
2016-10-18	13	19.9	8.1
2016-10-19	12.5	22	5.9
2016-10-20	12.5	19.7	5.8
2016-10-21	12.7	23.3	2.6
2016-10-22	14.5	20.2	8.8
2016-10-23	11.9	16	8.8
2016-10-24	9.8	14.5	5
2016-10-25	7.6	14.1	1.5
2016-10-26	8.6	13.4	4.3
2016-10-27	11.1	16.4	6.7
2016-10-28	10.1	18.3	3.3
2016-10-29	9.9	16.2	3.8
2016-10-30	6.8	14.5	0.6
2016-10-31	6.3	17.4	-1.9
2016-11-01	8.3	17.9	-0.3
2016-11-02	7.3	16.5	1.4
2016-11-03	7.7	20.8	-1.3
2016-11-04	8.7	21.6	-1
2016-11-05	6.9	15.3	1
2016-11-06	7.1	17.1	-1.5
2016-11-07	8.1	20.7	-0.2
2016-11-08	8.3	16.8	-1.1
2016-11-09	8.7	18.8	1.8
2016-11-10	5.8	18.9	-3.2
2016-11-11	5.1	19.5	-4.2
2016-11-12	5.7	16.6	-2.1
2016-11-13	6.2	16	-4.8
2016-11-14	6.6	13.5	1.1
2016-11-15	0.1	10.6	-8.2
2016-11-16	-0.1	12.9	-10.5
2016-11-17	2.6	17.4	-8.2
2016-11-18	5.6	15.8	-4.7
2016-11-19	12.1	17.9	6
2016-11-20	10.5	14.1	4.7
2016-11-21	5.5	10.4	-0.2
2016-11-22	6.3	9.8	2.8
2016-11-23	4	10.9	-3
2016-11-24	3.6	11.4	-2.4
2016-11-25	3	14.4	-4.4
2016-11-26	2.5	11.6	-3.9
2016-11-27	2.6	12.2	-4.6
2016-11-28	2.9	12.8	-4.2
2016-11-29	1.8	11.9	-5.1
2016-11-30	3.8	13.9	-5.1
2016-12-01	6.6	13.6	-0.1
2016-12-02	5.8	13.3	-1.1
2016-12-03	5.8	15.2	-0.7
2016-12-04	4.6	15.4	-3.6
2016-12-05	6.4	15.6	-1.8
2016-12-06	6.3	15.4	-0.8
2016-12-07	5.4	13.2	-0.7
2016-12-08	9.3	15	3
2016-12-09	5.6	11.3	-2.8
2016-12-10	2.3	9.6	-4.7
2016-12-11	1.5	10.7	-6.5
2016-12-12	1.7	10.3	-4.9
2016-12-13	0.8	10	-6.2
2016-12-14	-0.7	9.4	-8.5
2016-12-15	2	6.4	-1.9
2016-12-16	2.1	6.5	-1.5
2016-12-17	5	7.6	3.2
2016-12-18	5.8	8.1	2.8
2016-12-19	7.8	9.7	6.4
2016-12-20	8.1	12.1	3.8
2016-12-21	7.4	10	5.7
2016-12-22	7.7	10.2	6.2
2016-12-23	5.6	10.2	-0.7
2016-12-24	2.8	11.3	-3
2016-12-25	5	10.7	0.7
2016-12-26	4.3	10.3	-2
2016-12-27	0.6	9.6	-4.6
2016-12-28	-0.2	8.6	-5.5
2016-12-29	2.4	11.9	-4.5
2016-12-30	-0.1	10	-6.5
2016-12-31	1.2	10.6	-7.6
2017-01-01	5	10.5	1.4
2017-01-02	5.9	9.7	2.5
2017-01-03	3.5	8.2	-0.5
2017-01-04	5.6	12.4	-0.4
2017-01-05	9.5	12.5	6.6
2017-01-06	7.5	11.9	2
2017-01-07	5.4	10.9	-0.5
2017-01-08	6.8	12.4	2.2
2017-01-09	7.6	13.7	3.1
2017-01-10	6.6	13.1	0.7
2017-01-11	2.6	8.6	-2.9
2017-01-12	2.4	11.4	-5.9
2017-01-13	5.5	10.2	-1.5
2017-01-14	5.2	10.4	-2.2
2017-01-15	8.6	11.8	3.7
2017-01-16	6.3	13.4	0.3
2017-01-17	7.3	13.7	1.7
2017-01-18	6.6	17.4	-2.4
2017-01-19	6.5	18.7	-2.1
2017-01-20	7	17.6	-1.8
2017-01-21	7.7	17.8	-2.4
2017-01-22	6	15.2	-2
2017-01-23	7.4	14.3	1.6
2017-01-24	7.1	12.9	2.3
2017-01-25	5	12.6	-0.5
2017-01-26	1.8	12.1	-4.9
2017-01-27	3.4	15.5	-5.9
2017-01-28	3.7	16	-5.9
2017-01-29	4	15.2	-4.1
2017-01-30	3.1	13.5	-4.2
2017-01-31	4.9	14.5	-5
2017-02-01	5.3	9.4	0.7
2017-02-02	6.6	13.2	0.1
2017-02-03	8.2	11.3	4.3
2017-02-04	5.2	13.5	-2.1
2017-02-05	5.4	16.3	-4.2
2017-02-06	6.1	15.4	-3.7
2017-02-07	7.3	17.2	-1
2017-02-08	6.1	12.6	0.7
2017-02-09	5.6	12.3	-1.1
2017-02-10	5.7	10.7	0.1
2017-02-11	6	10.3	0.9
2017-02-12	6.1	9	2.8
2017-02-13	7.5	9.4	5.5
2017-02-14	7.2	10.9	2.6
2017-02-15	5.8	11.7	-1.9
2017-02-16	6.3	9.6	3
2017-02-17	7.3	9.6	4.4
2017-02-18	8.8	10.9	7.1
2017-02-19	9.8	14.5	6.9
2017-02-20	9.2	13.8	4.8
2017-02-21	6.3	14.7	-1.6
2017-02-22	7.6	12.9	1.2
2017-02-23	7.8	9.5	6.2
2017-02-24	8.8	13.9	5.1
2017-02-25	8.3	16.6	2.8
2017-02-26	9.5	18.6	1.3
2017-02-27	9.3	14.5	4.7
2017-02-28	9.3	16.6	3
2017-03-01	9.5	18.2	1
2017-03-02	11.1	20.7	2
2017-03-03	11.8	20.9	3.3
2017-03-04	6.5	13.5	0.3
2017-03-05	1.9	7.4	-3.7
2017-03-06	3	11.7	-5.5
2017-03-07	6.9	15.8	-1.5
2017-03-08	8.1	17.1	-0.3
2017-03-09	8.3	14.2	0.3
2017-03-10	8.3	13.3	3.4
2017-03-11	13.3	19.6	9.4
2017-03-12	12	19.7	6.1
2017-03-13	11.3	21.1	-0.1
2017-03-14	14.3	23.4	3.6
2017-03-15	14.6	20.2	9.4
2017-03-16	11.4	19.4	6
2017-03-17	11.8	21.3	3.5
2017-03-18	9	14.3	2.6
2017-03-19	8.3	15.8	-1.2
2017-03-20	7	9.3	3.2
2017-03-21	8	16	-1.2
2017-03-22	8.4	15.4	0.9
2017-03-23	2.8	7.3	-0.4
2017-03-24	6.3	13.3	-0.2
2017-03-25	8.4	16.6	0.2
2017-03-26	9	13.5	4.5
2017-03-27	9.8	14.8	3.2
2017-03-28	12.3	21.4	4.7
2017-03-29	11.2	18.5	2.7
2017-03-30	12.3	19.6	5.9
2017-03-31	8.3	14.6	1.8
2017-04-01	10.2	18.8	0.1
2017-04-02	10.9	20.9	-0.1
2017-04-03	17.3	24	0
2017-04-04	10.9	20.1	0.3
2017-04-05	12.4	22.9	4.2
2017-04-06	15.3	24.5	3
2017-04-07	14	19.1	8.1
2017-04-08	12	15.9	8.4
2017-04-09	13.6	17	10.8
2017-04-10	13.7	19.1	9.2
2017-04-11	7.4	10.6	4.5
2017-04-12	7.8	14.6	0.3
2017-04-13	10	16.2	4.5
2017-04-14	10.1	16.8	1.5
2017-04-15	10.4	18.4	1.4
2017-04-16	11.7	18.8	4.8
2017-04-17	10.8	13.4	7.2
2017-04-18	10	15.7	5.1
2017-04-19	10.5	15.5	4.3
2017-04-20	8.6	13.4	5.6
2017-04-21	9.7	14.2	6.4
2017-04-22	11	17.2	5
2017-04-23	13.4	21.8	3.5
2017-04-24	15.3	25	5.1
2017-04-25	15.8	23.5	6.8
2017-04-26	16.9	27.6	5.5
2017-04-27	17	26.9	4.9
2017-04-28	16.3	23.4	6.6
2017-04-29	13.4	23.1	2
2017-04-30	11.4	18.5	4.2
2017-05-01	13.2	22.8	1
2017-05-02	15.2	24.8	5.6
2017-05-03	16.6	24.8	6.2
2017-05-04	17.4	28.1	8.5
2017-05-05	17.9	26.9	8.9
2017-05-06	18	26.1	10.4
2017-05-07	15.5	23.2	8.6
2017-05-08	12.1	14.5	9.8
2017-05-09	12.3	16.6	9.7
2017-05-10	9.1	12.2	7.4
2017-05-11	11	16	7.8
2017-05-12	11.8	18.8	4.9
2017-05-13	13.5	18.2	9.8
2017-05-14	14.3	18.9	10.5
2017-05-15	15.4	20.9	9.8
2017-05-16	13.5	19.5	9.8
2017-05-17	13	19.3	8.9
2017-05-18	12	18.3	5.5
2017-05-19	12.4	18.3	6.9
2017-05-20	13.9	20.5	6.9
2017-05-21	15.8	22	9
2017-05-22	17	23.6	11.2
2017-05-23	17.2	23.7	10.6
2017-05-24	15.5	21.3	9.3
2017-05-25	12.6	18.1	8.7
2017-05-26	13.6	18.7	8.9
2017-05-27	13.4	19	9.2
2017-05-28	13.2	17.6	8.2
2017-05-29	13.9	19.8	6.8
2017-05-30	14.7	19.9	11.1
2017-05-31	13.7	18.4	7.3
2017-06-01	12.7	17.8	8
2017-06-02	16.2	22.4	10.5
2017-06-03	16.3	23.6	6.7
2017-06-04	17.1	23.2	10.6
2017-06-05	18.3	24.4	12.4
2017-06-06	16.2	23.9	7.5
2017-06-07	16.9	24.5	8.2
2017-06-08	13.2	20.5	8.8
2017-06-09	11.7	0	5.5
2017-06-10	0	0	6.3
2017-06-11	48.4	0	5.1
2017-06-12	16.9	24.4	8.1
2017-06-13	18.6	26.4	8.7
2017-06-14	20.3	29.1	9.7
2017-06-15	20.2	29.5	11.7
2017-06-16	18.9	24.8	12.9
2017-06-17	18.2	24.8	11.9
2017-06-18	20.5	28.1	12.2
2017-06-19	23	31	14.1
2017-06-20	23.6	31.7	13.8
2017-06-21	23.2	31.8	13.3
2017-06-22	23.1	32.2	13
2017-06-23	23.4	32.6	12.7
2017-06-24	22.7	30.6	14
2017-06-25	24.1	33.6	12.3
2017-06-26	25.6	34	16.7
2017-06-27	24.6	34	13.9
2017-06-28	24.4	32.5	16.1
2017-06-29	25.1	33.3	17
2017-06-30	24.8	33.1	17.4
2017-07-01	25.9	35.1	16.9
2017-07-02	24.5	34.1	13
2017-07-03	21.3	30	12.8
2017-07-04	23.5	33.1	12.7
2017-07-05	25.2	34.9	12.8
2017-07-06	24.8	32.5	16.3
2017-07-07	22.9	32.8	12.8
2017-07-08	23.4	31.6	14.6
2017-07-09	25.2	33.9	16.9
2017-07-10	25.7	35.8	15.5
2017-07-11	25.2	34.4	14.3
2017-07-12	22.8	30.6	13.8
2017-07-13	20.2	28.4	8.7
2017-07-14	19.2	25.8	13.5
2017-07-15	20.4	28.1	13.1
2017-07-16	17.9	24.8	12
2017-07-17	21.1	29.3	11.4
2017-07-18	24.8	33.2	15.4
2017-07-19	24.7	32.8	16.1
2017-07-20	26.9	36.3	18.1
2017-07-21	25.8	35.8	15.4
2017-07-22	24.8	32.4	19
2017-07-23	25.8	35.9	16.9
2017-07-24	26.8	36.3	16.5
2017-07-25	24.4	32.7	14
2017-07-26	25.4	33.9	16.8
2017-07-27	25.9	35.2	15.1
2017-07-28	25.6	35.4	13.9
2017-07-29	25	34.7	13.2
2017-07-30	26.8	35.8	16.8
2017-07-31	25.2	35.2	13.1
2017-08-01	25.4	34.4	16
2017-08-02	25.2	32.9	15.6
2017-08-03	25.6	33.8	17.1
2017-08-04	28	37.3	18.6
2017-08-05	28.4	36.6	20.6
2017-08-06	27.1	36.5	17.3
2017-08-07	26	35.1	15.9
2017-08-08	24.2	34.1	12.3
2017-08-09	25.8	33	19.3
2017-08-10	26.5	35.9	17.7
2017-08-11	26.4	34.6	16.1
2017-08-12	25.2	33.1	17.7
2017-08-13	23.3	33.1	13.2
2017-08-14	25.4	33.2	16.6
2017-08-15	19.2	27.8	10.4
2017-08-16	21.3	29.6	11.3
2017-08-17	23.1	31.9	14.1
2017-08-18	24.8	33.7	15.7
2017-08-19	24.7	32.9	15.7
2017-08-20	22.5	31.7	10.1
2017-08-21	24.7	32.4	18.6
2017-08-22	25	33.7	17.3
2017-08-23	23.1	30.7	18.7
2017-08-24	24.3	32.7	16.6
2017-08-25	23.8	33.2	12.8
2017-08-26	23.7	31.1	18
2017-08-27	23.3	31.1	15.8
2017-08-28	22.9	31	15.3
2017-08-29	22.6	30.5	14.1
2017-08-30	22.3	31.6	14.5
2017-08-31	20.5	28.5	12.8
2017-09-01	21.6	31.1	9.8
2017-09-02	23.5	31	16.2
2017-09-03	22.4	31.1	13.6
2017-09-04	21.8	30.6	12.4
2017-09-05	20.4	27.3	14.7
2017-09-06	18.8	24.4	14.8
2017-09-07	18.9	26.6	10.6
2017-09-08	21.6	27.7	16.5
2017-09-09	20.9	26.9	15.7
2017-09-10	19.3	25	13.6
2017-09-11	21.3	30.3	12.1
2017-09-12	17.7	23.5	9.6
2017-09-13	14.8	23.9	4.2
2017-09-14	14.6	25.4	4.2
2017-09-15	16.6	27.9	4.1
2017-09-16	18.8	29.9	5.3
2017-09-17	19.1	25.6	13.6
2017-09-18	20.7	28.5	13.7
2017-09-19	21.9	29	15.6
2017-09-20	20.5	28	13.6
2017-09-21	20.6	29	16.4
2017-09-22	18.2	23.5	14.2
2017-09-23	17.9	23.4	12.9
2017-09-24	16.6	21.7	13.9
2017-09-25	14.9	17.2	13.1
2017-09-26	15	19.9	11.7
2017-09-27	14.2	19.3	8.9
2017-09-28	14.7	18.7	11.5
2017-09-29	14.4	20.9	7.2
2017-09-30	14.2	22.5	5.1
2017-10-01	15.4	24.7	4.9
2017-10-02	17	24.3	7.9
2017-10-03	13	20.4	3.4
2017-10-04	10.1	20.2	-0.1
2017-10-05	12.8	23.6	2.4
2017-10-06	14.4	25.6	2.8
2017-10-07	15.8	23.8	5.9
2017-10-08	13.6	19.2	10.2
2017-10-09	10.7	16.9	4.5
2017-10-10	16.3	20.8	11
2017-10-11	17.6	19.9	15.6
2017-10-12	18	23.7	13.4
2017-10-13	15.7	21	12.4
2017-10-14	15.5	22.2	11.3
2017-10-15	14.8	22.9	7.9
2017-10-16	15.3	22.8	8.4
2017-10-17	16.2	23.4	9.1
2017-10-18	14.2	16.8	12.5
2017-10-19	15.7	20.5	12.4
2017-10-20	15.9	20.5	12.2
2017-10-21	15	21.1	11.3
2017-10-22	13.2	17.6	10.8
2017-10-23	12.8	17.2	10.3
2017-10-24	12.8	15.2	9.9
2017-10-25	11.9	16	8.6
2017-10-26	11.9	16.6	7.4
2017-10-27	12.2	20.7	6.5
2017-10-28	10.5	14	4.4
2017-10-29	5.8	10	2.4
2017-10-30	7.1	11.2	1.4
2017-10-31	10.8	13.6	8.4
2017-11-01	9.7	12.1	7.4
2017-11-02	8	11.7	4.9
2017-11-03	6.8	12.7	0.6
2017-11-04	6.9	9.6	4.7
2017-11-05	7.4	11.1	5.3
2017-11-06	8.6	14.6	2.4
2017-11-07	8.4	15.2	2
2017-11-08	9.1	14.5	2
2017-11-09	7	17.2	-0.3
2017-11-10	8.2	17.3	1
2017-11-11	8.1	14.9	1.5
2017-11-12	7.9	13.4	2.8
2017-11-13	6.5	12.8	1.8
2017-11-14	3.9	11.5	-1.9
2017-11-15	3.9	15.5	-4.5
2017-11-16	4.2	15.2	-3.6
2017-11-17	5.6	17.1	-3.5
2017-11-18	5.3	14.5	-3.4
2017-11-19	5.2	12.8	-1.1
2017-11-20	5.1	11.1	-0.3
2017-11-21	5	14.2	-2
2017-11-22	9.7	17.4	3
2017-11-23	6.8	15.2	-2
2017-11-24	6.7	11.5	2.2
2017-11-25	3.1	8.5	-1.8
2017-11-26	-0.4	3.8	-7.1
2017-11-27	1.3	7.1	-2.4
2017-11-28	2.5	7.3	-3.6
2017-11-29	4.6	7.5	1.2
2017-11-30	2.9	5.6	0.3
2017-12-01	1.5	4.9	-1.3
2017-12-02	1.4	6.7	-2.4
2017-12-03	2.3	5.6	-1.5
2017-12-04	5.9	9	3
2017-12-05	10.2	14	6.7
2017-12-06	9.9	12.5	6.9
2017-12-07	9.7	14.2	6.5
2017-12-08	8.3	9.6	6.8
2017-12-09	7.2	9	5.1
2017-12-10	3.3	7.1	-0.9
2017-12-11	2.1	7.5	-2.1
2017-12-12	2.9	6.9	-1.5
2017-12-13	3.5	8	-1.4
2017-12-14	2.1	5	-1.1
2017-12-15	0.9	4.4	-1.8
2017-12-16	3.6	6.9	-0.3
2017-12-17	4.6	9.3	0.4
2017-12-18	4.7	10.4	-0.4
2017-12-19	1.6	11.3	-4.6
2017-12-20	1.6	12.1	-5.2
2017-12-21	2.5	15.8	-5.1
2017-12-22	1.7	14.4	-6.4
2017-12-23	1.8	13.8	-6.5
2017-12-24	1.7	13.4	-6.8
2017-12-25	1	10.6	-3.5
2017-12-26	-0.1	5.4	-5.1
2017-12-27	4.4	8.8	0.7
2017-12-28	5.2	8.6	2
2017-12-29	6.9	10.3	4.7
2017-12-30	7.6	12	4
2017-12-31	6.9	9.8	3.2
2018-01-01	5.5	10.7	-0.1
2018-01-02	8.2	11.9	5.3
2018-01-03	7.5	10.4	4.7
2018-01-04	5.7	6.9	2.6
2018-01-05	3.9	7	1.5
2018-01-06	2.5	4.5	-1.1
2018-01-07	-1.7	2.8	-6.4
2018-01-08	-4.6	-1.5	-9.7
2018-01-09	0	3.7	-4.1
2018-01-10	-2.4	-0.5	-5.7
2018-01-11	1.1	4.3	-3.6
2018-01-12	1.7	9.3	-3
2018-01-13	1.6	8.8	-5.2
2018-01-14	2.2	7.6	-4.3
2018-01-15	0.2	6.8	-3.8
2018-01-16	0.4	8	-7
2018-01-17	0.6	6	-3.7
2018-01-18	2.5	13.2	-5.2
2018-01-19	9.6	13.4	4.9
2018-01-20	3.7	8.8	-0.9
2018-01-21	0.9	5.5	-3.3
2018-01-22	5.5	10.5	-0.5
2018-01-23	12.9	16.4	10.1
2018-01-24	9.1	12.2	4.7
2018-01-25	5.4	10.9	2.5
2018-01-26	3.6	7.7	-0.1
2018-01-27	4.8	10.4	0.6
2018-01-28	8.7	12.7	5.1
2018-01-29	9.9	14.8	2.6
2018-01-30	7.3	18.2	-2
2018-01-31	5.4	7.9	1.4
2018-02-01	3	5.5	0
2018-02-02	5.4	9	2.2
2018-02-03	5.9	8.4	3.2
2018-02-04	7.4	13.1	3.4
2018-02-05	6.7	9.9	4.2
2018-02-06	3.1	7	-0.3
2018-02-07	1.7	5.2	-1.2
2018-02-08	4.1	8.3	-1.3
2018-02-09	9.4	12.1	6.8
2018-02-10	7.9	12.6	0.9
2018-02-11	4.8	11.5	-1
2018-02-12	6.4	14.2	0.9
2018-02-13	4.3	13.9	-2.9
2018-02-14	4.3	16.4	-5.1
2018-02-15	5.8	11.1	0.5
2018-02-16	4.5	10.6	-1.1
2018-02-17	4.8	12.5	-0.9
2018-02-18	6.2	16.5	-2.8
2018-02-19	5.7	16	-3.3
2018-02-20	5.5	8.8	0.5
2018-02-21	4.2	13.4	-1.3
2018-02-22	4	15.6	-4.2
2018-02-23	6.8	18.3	-1.9
2018-02-24	6.2	16.7	-3.6
2018-02-25	8	12.7	3.7
2018-02-26	7.2	14	2.4
2018-02-27	8.1	18.3	-1.8
2018-02-28	8.6	12.7	6.1
2018-03-01	8.8	13.9	5.5
2018-03-02	8.3	12.4	4.1
2018-03-03	6.6	8.4	4.4
2018-03-04	6.3	10.4	3.5
2018-03-05	5.9	10.1	3
2018-03-06	6.7	10.3	1.6
2018-03-07	10.8	16.3	5.4
2018-03-08	8	17.7	-0.6
2018-03-09	8.3	17.8	-0.1
2018-03-10	10	19.2	3.9
2018-03-11	9.8	20	0.5
2018-03-12	9.4	15.4	2.6
2018-03-13	11.1	22.3	1.8
2018-03-14	11.1	22.9	0.2
2018-03-15	11.5	19.9	2.7
2018-03-16	10.6	20.9	1
2018-03-17	8.3	15.6	-0.8
2018-03-18	8.7	16	1.8
2018-03-19	9.9	21.3	1.6
2018-03-20	10.7	21.2	0.2
2018-03-21	8.5	13.4	2.4
2018-03-22	9.6	15.1	4.6
2018-03-23	9.5	17.7	1.8
2018-03-24	9.3	19.4	-1.1
2018-03-25	10.4	20.1	1.6
2018-03-26	10.9	22.8	-1.3
2018-03-27	13.7	24.5	2.2
2018-03-28	10.7	16.1	7.3
2018-03-29	5.3	7.3	3.7
2018-03-30	5.8	8.7	3.8
2018-03-31	5.7	10.9	1.2
2018-04-01	7.3	13.3	0.3
2018-04-02	9.5	14.9	3.4
2018-04-03	10.8	17.6	3
2018-04-04	11.3	19.4	1.7
2018-04-05	14.6	22.5	8.6
2018-04-06	13.7	21.6	4.8
2018-04-07	10.2	15.2	4.1
2018-04-08	9.3	16.7	2.8
2018-04-09	10.6	18.5	1.3
2018-04-10	8.6	15.6	3.8
2018-04-11	6.1	10	1.4
2018-04-12	7.2	13.1	1.1
2018-04-13	9.5	17.1	1.5
2018-04-14	11.7	17.8	3.2
2018-04-15	8.8	14.2	4.1
2018-04-16	8.5	14.8	3.3
2018-04-17	9	14.2	4.5
2018-04-18	9.8	15.6	6.1
2018-04-19	7.7	14.8	2.1
2018-04-20	8.7	16.8	1
2018-04-21	9.7	19.7	-0.4
2018-04-22	10.5	20.1	0.1
2018-04-23	12.8	23.9	2.2
2018-04-24	14.6	25.5	2.2
2018-04-25	13.8	22.2	5.7
2018-04-26	10.1	15.3	4.9
2018-04-27	10.9	18.7	0.7
2018-04-28	11.7	17.2	7.4
2018-04-29	13.3	20.9	5.7
2018-04-30	12.5	17.9	4.5
2018-05-01	10.9	18.4	4.5
2018-05-02	11.5	20.7	0.9
2018-05-03	13.4	23	2.2
2018-05-04	14.3	23	3.2
2018-05-05	16.2	25.6	5.7
2018-05-06	17.4	26.7	6.4
2018-05-07	19.1	28.7	8.4
2018-05-08	17.2	25.2	9.4
2018-05-09	14.8	23	9.5
2018-05-10	16.8	24.7	8.8
2018-05-11	17.3	26.6	10.1
2018-05-12	17	26.4	8.8
2018-05-13	14.5	20.3	9.7
2018-05-14	14.5	22	8.2
2018-05-15	12.2	21.5	1.1
2018-05-16	15.5	25.6	2.6
2018-05-17	18.2	28.5	7.5
2018-05-18	17.9	28.2	4.9
2018-05-19	19.4	28.9	8.8
2018-05-20	20.6	30.8	9.8
2018-05-21	21.4	30.9	11.2
2018-05-22	20.7	27.5	12.7
2018-05-23	19.3	27	11.9
2018-05-24	17.3	25.1	11.4
2018-05-25	17.4	24.7	8.5
2018-05-26	18.2	26.8	7.7
2018-05-27	17.7	27.2	9.2
2018-05-28	16.9	26.2	7.3
2018-05-29	18.1	27.9	6.2
2018-05-30	20.3	30.4	9.5
2018-05-31	21.1	30	14.2
2018-06-01	21.6	33.5	8.4
2018-06-02	21.8	33.6	7
2018-06-03	22.6	33	12.9
2018-06-04	22.7	32.6	11.8
2018-06-05	19.8	24.8	14
2018-06-06	14.8	22.2	9.6
2018-06-07	16	23.9	8.4
2018-06-08	14.2	20.4	7
2018-06-09	17	25.4	8.8
2018-06-10	19.9	31	8
2018-06-11	23.9	35.3	10.3
2018-06-12	24.4	33.3	14.7
2018-06-13	26.2	37.2	15.9
2018-06-14	26.6	37	16.5
2018-06-15	25.8	34.7	16.9
2018-06-16	23.5	31.1	15.9
2018-06-17	24.4	35.9	13.7
2018-06-18	30.1	36.5	0
2018-06-19	27.8	37.7	14.9
2018-06-20	25.4	36	15.2
2018-06-21	24.1	34	15.6
2018-06-22	24.4	34.4	15.7
2018-06-23	25	35.8	11.5
2018-06-24	23.9	34	11.8
2018-06-25	23.6	30.9	14.4
2018-06-26	20.8	29.6	11
2018-06-27	22.5	32.8	9.3
2018-06-28	23.3	32.1	14
2018-06-29	25	35.5	11.8
2018-06-30	26.5	36	14.8
[truncated: 16 more columns]

## Sheet: Fig. 4
Narcissus yepesii (15-6-16)																																	Narcissus yepesii (15-6-16)
Age =0 MONTHS								EMBRYO GROWTH																									Age =20 MONTHS									EMBRYO GROWTH
5ºC-Darkness						Age =0 MONTHS																											5ºC-Darkness					Age =20 MONTHS
1 MONTH	G																										MEAN	SD	SE				1 MONTH	G
	E	1.3	1.5	1.2	1.1	1.3	1.3	1.7	1.3	1.1	1.1	1.3	1.7	1.7	1.1	1.1	1.3	1.7	1.7	1.8	1.2	1.2	1.2	1.5	1.4	1.2	1.36	0.232737	0.0520416					E	1.7	1.4	1.6	1.5	1.6	1.2	1.7	1.5	1.4	1.5	1.8	1.8	1.3	1.1	1.6
	S	3.2	3	2.8	2.9	3.6	3	3.3	3.3	2.8	3.5	3.1	3.3	3.3	2.8	3.5	3.1	3.3	3.3	3.2	2.7	2.9	2.9	3.3	3.2	3	3.132	0.244472	0.0546657					S	3.5	2.7	3.4	3.3	3	3.2	3.1	3.3	2.8	3.1	3.5	3.3	2.8	2.7	3.3
	E:S	0.40625	0.5	0.428571	0.37931	0.361111	0.433333	0.515152	0.393939	0.392857	0.314286	0.419355	0.515152	0.515152	0.392857	0.314286	0.419355	0.515152	0.515152	0.5625	0.444444	0.413793	0.413793	0.454545	0.4375	0.4	0.434314	0.0643868	0.0143973					E:S	0.485714	0.518519	0.470588	0.454545	0.533333	0.375	0.548387	0.454545	0.5	0.483871	0.514286	0.545455	0.464286	0.407407	0.484848
2 MONTHS	G																										MEAN	SD	SE				2 MONTHS	G
	E	1.6	1.5	1.7	1.9	1.6	1.7	1.3	1.7	1.4	1.4	1.7	1.5	1.9	1.4	1.4	1.7	1.5	1.9	1.1	1.8	1.3	2	1.7	1.4	1.4	1.58	0.225462	0.0504149					E	1.8	1.9	2.2	2.3	2.1	1.7	1.7	1.8	1.4	1.4	1.9	2.1	1.7	2	2.5
	S	2.9	3.5	3.2	3.3	3.1	3.1	2.7	3.5	2.6	3	3	3	3.3	2.6	3	3	3	3.3	2.9	3	3.5	3.5	3.6	3	2.9	3.1	0.279881	0.0625833					S	3.4	3	3.4	3.4	3.2	3.5	3	2.8	3.2	2.7	3.5	3.3	3.4	3.2	3.1
	E:S	0.551724	0.428571	0.53125	0.575758	0.516129	0.548387	0.481481	0.485714	0.538462	0.466667	0.566667	0.5	0.575758	0.538462	0.466667	0.566667	0.5	0.575758	0.37931	0.6	0.371429	0.571429	0.472222	0.466667	0.482759	0.510317	0.0608643	0.0136097					E:S	0.529412	0.633333	0.647059	0.676471	0.65625	0.485714	0.566667	0.642857	0.4375	0.518519	0.542857	0.636364	0.5	0.625	0.806452
3 MONTHS	G																										MEAN	SD	SE				3 MONTHS	G	G	G
	E	1.2	1.7	1.5	1.4	1.5	1.8	1.3	1.6	1.9	1.7	1.7	1.7	2	1.8	1.8	1.4	1.6	1.9	2.6	1.4	2	1.6	1.5	1.8	2	1.696	0.290803	0.0650256					E	2.7	2.7	3.7	2.6	1.7	2.2	2.3	2.2	3	2.1	2.5	2	1.9	2.1	2.1
	S	3	3.2	2.9	2.8	3.5	3.3	3.5	3.3	3.2	2.6	3.1	3.5	3.4	3.5	3.3	3.5	3.3	3.2	3.2	3.2	3.2	3.6	3.2	3.3	3.2	3.24	0.234521	0.0524404					S	3.1	3.1	4	3	3.4	3.7	3.2	3.1	3.4	3.6	3.7	3.7	3.3	3.7	3.8
	E:S	0.4	0.53125	0.517241	0.5	0.428571	0.545455	0.371429	0.484848	0.59375	0.653846	0.548387	0.485714	0.588235	0.514286	0.545455	0.4	0.484848	0.59375	0.8125	0.4375	0.625	0.444444	0.46875	0.545455	0.625	0.525829	0.0960779	0.0214837					E:S	0.870968	0.870968	0.925	0.866667	0.5	0.594595	0.71875	0.709677	0.882353	0.583333	0.675676	0.540541	0.575758	0.567568	0.552632
4 MONTHS	G																										MEAN	SD	SE				4 MONTHS	G	G	G	G	G	G	G	G	G	G	G	G	G	G	G	G
	E	2.9	1.9	1.6	1.3	1.5	1.8	1.6	2	2.4	1.8	1.4	1.5	2.4	2.4	1.8	1.6	1.5	2.4	1.6	2.7	2.7	2	2.2	1.6	1.8	1.936	0.453578	0.101423					E	2.7	2.7	2.7	2.7	2.7	2.7	2.7	2.7	2.7	2.7	2.7	2.7	2.7	2.7	2.7
	S	3.1	3.9	3.2	3.4	2.6	3	3.6	2.9	2.9	3.1	2.9	3.1	2.9	2.9	3.1	2.9	3.1	2.9	3	3.4	2.9	2.9	2.8	3.2	3	3.068	0.273435	0.0611419					S	3.1	3.1	3.1	3.1	3.1	3.1	3.1	3.1	3.1	3.1	3.1	3.1	3.1	3.1	3.1
	E:S	0.935484	0.487179	0.5	0.382353	0.576923	0.6	0.444444	0.689655	0.827586	0.580645	0.482759	0.483871	0.827586	0.827586	0.580645	0.551724	0.483871	0.827586	0.533333	0.794118	0.931034	0.689655	0.785714	0.5	0.6	0.63695	0.162852	0.0364149					E:S	0.870968	0.870968	0.870968	0.870968	0.870968	0.870968	0.870968	0.870968	0.870968	0.870968	0.870968	0.870968	0.870968	0.870968	0.870968
15/4ºC-Darkness						Age =0 MONTHS																											15/4ºC-Darkness					Age =20 MONTHS
1 MONTH	G																										MEAN	SD	SE				1 MONTH	G
	E	1.6	1.8	2.3	1.8	1.7	1.6	2.5	1.4	1.6	2	1.6	1.4	1.7	2.2	2	1.6	1.4	1.7	1.9	1.6	1.8	1.8	1.9	1.2	1.7	1.752	0.293144	0.065549					E	2	1.7	2.3	2.5	2.1	2	1.8	2.3	2	2.2	1.5	1.8	1.8	1.8	1.9
	S	3.3	3.5	3.3	3	2.8	3.2	3.3	3.1	3.1	3.3	2.4	2.8	2.9	3.1	3.3	2.4	2.8	2.9	3.3	3.2	2.8	3	3.3	2.8	3	3.036	0.281188	0.0628755					S	3.3	3.2	3.5	3.5	3.7	3.5	3.3	3.1	3.4	3.5	3	3.2	3.2	3.5	3.4
	E:S	0.484848	0.514286	0.69697	0.6	0.607143	0.5	0.757576	0.451613	0.516129	0.606061	0.666667	0.5	0.586207	0.709677	0.606061	0.666667	0.5	0.586207	0.575758	0.5	0.642857	0.6	0.575758	0.428571	0.566667	0.577829	0.0833012	0.0186267					E:S	0.606061	0.53125	0.657143	0.714286	0.567568	0.571429	0.545455	0.741935	0.588235	0.628571	0.5	0.5625	0.5625	0.514286	0.558824
2 MONTHS	G																										MEAN	SD	SE				2 MONTHS	G
	E	1.5	2	1.6	2.3	2.6	1.9	2.2	2.1	2.5	2.2	1.85	2.4	2.2	1.9	2.2	1.85	2.4	2.2	2	1.7	1.9	2.3	2.1	2.5	1.9	2.092	0.285292	0.0637933					E	2.2	2.4	2	2.4	2.3	2.8	2.9	2.3	2.1	2.2	2	2	2.8	2.7	2.1
	S	3.1	2.8	3.1	3.1	3	3	3.1	3	2.7	2.9	2.5	3.1	3.1	2.7	2.9	2.5	3.1	3.1	3.1	2.9	3	3.1	2.8	3	2.5	2.928	0.205183	0.0458803					S	3.6	3.1	3.1	4	2.7	3	3.2	3.5	3.2	3	3.4	3.2	3.8	3.4	3
	E:S	0.483871	0.714286	0.516129	0.741935	0.866667	0.633333	0.709677	0.7	0.925926	0.758621	0.74	0.774194	0.709677	0.703704	0.758621	0.74	0.774194	0.709677	0.645161	0.586207	0.633333	0.741935	0.75	0.833333	0.76	0.716419	0.09713	0.0217189					E:S	0.611111	0.774194	0.645161	0.6	0.851852	0.933333	0.90625	0.657143	0.65625	0.733333	0.588235	0.625	0.736842	0.794118	0.7
3 MONTHS	G																										MEAN	SD	SE				3 MONTHS	G	G	G
	E	2.6	2.7	2.3	2.2	1.9	2.4	2.3	1.5	2.5	2.3	2.3	1.8	2	2.3	2.3	2.3	1.8	2	2	1.9	2	1.7	2.1	2.4	2.1	2.148	0.288848	0.0645884					E	2.7	2.7	1.6	3.1	3.2	3.1	3.1	2.6	2.7	2.4	2.6	2.8	3.3	2.8	2.3
	S	3	3	2.9	2.9	3	3	3	2.7	3.3	3.3	3.1	3.5	2.7	3.3	3.3	3.1	3.5	2.7	2.8	3.2	3.3	2.7	3	2.8	2.9	3.04	0.244949	0.0547723					S	3.1	3.1	3.2	3.5	3.5	3.5	3.4	3.1	3.2	2.8	3.5	3.1	4	3.9	3.2
	E:S	0.866667	0.9	0.793103	0.758621	0.633333	0.8	0.766667	0.555556	0.757576	0.69697	0.741935	0.514286	0.740741	0.69697	0.69697	0.741935	0.514286	0.740741	0.714286	0.59375	0.606061	0.62963	0.7	0.857143	0.724138	0.709654	0.10145	0.0226849					E:S	0.870968	0.870968	0.5	0.885714	0.914286	0.885714	0.911765	0.83871	0.84375	0.857143	0.742857	0.903226	0.825	0.717949	0.71875
4 MONTHS	G	G	G																								MEAN	SD	SE	G=3/30			4 MONTHS	G	G	G	G	G	G	G	G	G	G
	E	2.7	2.7	2.8	1.9	2.5	1.8	1.9	2.5	2.8	2.5	2.9	3	3.3	1.8	2	2	3	3.3	2.1	1.8	1.6	2.2	2.7	2.6	2.1	2.42	0.5	0.111803	10				E	2.7	2.7	2.7	2.7	2.7	2.7	2.7	2.7	2.7	2.5	2.7	2.8	3.1	2.8	2.5
	S	3.1	3.1	3.2	2.7	3.5	3.3	3.4	3	2.9	3.1	3.3	3.5	3.8	2.9	3.1	3.3	3.5	3.8	2.6	2.7	2.7	3.1	2.8	3	3	3.136	0.327719	0.0732803					S	3.1	3.1	3.1	3.1	3.1	3.1	3.1	3.1	3.1	3.5	3.2	3.1	3.5	3.2	3
	E:S	0.870968	0.870968	0.875	0.703704	0.714286	0.545455	0.558824	0.833333	0.965517	0.806452	0.878788	0.857143	0.868421	0.62069	0.645161	0.606061	0.857143	0.868421	0.807692	0.666667	0.592593	0.709677	0.964286	0.866667	0.7	0.770157	0.127123	0.0284256					E:S	0.870968	0.870968	0.870968	0.870968	0.870968	0.870968	0.870968	0.870968	0.870968	0.714286	0.84375	0.903226	0.885714	0.875	0.833333
20/7ºC-Darkness						Age =0 MONTHS																											20/7ºC-Darkness					Age =20 MONTHS
1 MONTH	G																										MEAN	SD	SE				1 MONTH	G
	E	1.4	1.7	1.7	2	1.4	2	1.9	1.6	1.6	1.6	1.7	2	1.6	1.6	1.6	1.7	2	1.6	1.8	1.5	1.3	1.9	2.1	1.6	1.4	1.692	0.219697	0.0491257					E	1.3	1.6	1.8	1.9	1.9	1.8	1.9	1.8	1.3	2	1.7	1.6	1.9	1.7	1.5
	S	3.5	2.8	3	3.5	3.4	3.5	3.3	3.2	2.7	3	3	3	3.2	2.7	3	3	3	3.2	2.6	2.8	3.3	3.2	3.1	3	2.8	3.072	0.257423	0.0575616					S	3	3.3	2.9	3.4	3.3	3.7	3.2	3.5	2.8	3.6	3.3	3.3	3.5	3.6	3.5
	E:S	0.4	0.607143	0.566667	0.571429	0.411765	0.571429	0.575758	0.5	0.592593	0.533333	0.566667	0.666667	0.5	0.592593	0.533333	0.566667	0.666667	0.5	0.692308	0.535714	0.393939	0.59375	0.677419	0.533333	0.5	0.553967	0.0794618	0.0177682					E:S	0.433333	0.484848	0.62069	0.558824	0.575758	0.486486	0.59375	0.514286	0.464286	0.555556	0.515152	0.484848	0.542857	0.472222	0.428571
2 MONTHS	G																										MEAN	SD	SE				2 MONTHS	G
	E	1.7	1.5	1.5	1.8	1.9	1.8	1.7	1.4	1.6	1.6	1.6	1.9	1.9	1.6	1.9	1.6	1.9	1.9	2.2	1.3	2.1	1.9	2.3	2.2	1.4	1.768	0.264134	0.0590621					E	2.8	1.7	1.9	2.2	2.1	2.1	2.2	2.3	2	2.1	2.3	2.1	2	2.2	1.9
	S	3.4	3.3	2.8	3.3	3.2	2.9	3.2	2.6	1.9	3.1	2.8	2.7	2.6	1.9	3.1	2.8	2.7	2.6	2.8	2.5	2.8	3	2.7	2.8	2.9	2.816	0.369324	0.0825833					S	3.6	3.3	3.3	3.2	3.8	2.9	3.7	3.2	2.9	3.2	3.5	3.3	2.9	3.2	3.6
	E:S	0.5	0.454545	0.535714	0.545455	0.59375	0.62069	0.53125	0.538462	0.842105	0.516129	0.571429	0.703704	0.730769	0.842105	0.612903	0.571429	0.703704	0.730769	0.785714	0.52	0.75	0.633333	0.851852	0.785714	0.482759	0.638171	0.123955	0.0277173					E:S	0.777778	0.515152	0.575758	0.6875	0.552632	0.724138	0.594595	0.71875	0.689655	0.65625	0.657143	0.636364	0.689655	0.6875	0.527778
3 MONTHS	G																										MEAN	SD	SE				3 MONTHS	G
	E	1.5	2.1	2.4	2	2	1.7	2.4	1.4	1.7	1.8	1.8	2	1.3	1.7	1.8	1.8	2	2.05	1.7	2	1.8	1.9	1.4	1.8	2.2	1.85	0.279881	0.0625833					E	2.1	2.1	2.2	2.3	2.3	2.6	2.4	2.4	2.4	2.1	1.5	2.3	1.9	2	1.8
	S	3.1	3.2	3	3.4	3	3	3.6	3.4	3.8	2.9	3.1	3.5	2.6	3.8	2.9	3.1	3.5	3.15	2.8	3.3	3.4	3.1	3	3.6	3.2	3.218	0.305805	0.0683801					S	2.8	3.5	3.1	3.3	3.4	3.5	3.5	3.1	3.8	3.7	3.5	3.3	3.1	3	3.3
	E:S	0.483871	0.65625	0.8	0.588235	0.666667	0.566667	0.666667	0.411765	0.447368	0.62069	0.580645	0.571429	0.5	0.447368	0.62069	0.580645	0.571429	0.650794	0.607143	0.606061	0.529412	0.612903	0.466667	0.5	0.6875	0.577635	0.0896283	0.0200415					E:S	0.75	0.6	0.709677	0.69697	0.676471	0.742857	0.685714	0.774194	0.631579	0.567568	0.428571	0.69697	0.612903	0.666667	0.545455
4 MONTHS	G																										MEAN	SD	SE				4 MONTHS	G
	E	2	2.1	2.1	2.3	2.2	2	2	1.8	2.4	2.7	2.6	2.1	1.9	2.3	2.2	2	2.2	1.8	1.9	2	2.5	1.4	2.2	1.5	2.2	2.096	0.299277	0.0669204					E	2.7	2.3	2.1	2.2	2.3	2.1	2.1	2.5	2.5	2.3	2.1	1.9	2.4	2.7	2.4
	S	3.7	3.1	3	3.1	3.5	3.4	2.9	3.3	3.3	3.2	3.7	3	2.8	3.1	3.5	3.4	2.9	3.3	3.3	3.3	3.1	3	3.1	2.9	3.5	3.216	0.249466	0.0557823					S	3.5	3.4	3.4	3.1	3.6	2.8	3.1	3.2	3.3	3.1	3.2	3.6	3.8	3.3	3.3
	E:S	0.540541	0.677419	0.7	0.741935	0.628571	0.588235	0.689655	0.545455	0.727273	0.84375	0.702703	0.7	0.678571	0.741935	0.628571	0.588235	0.758621	0.545455	0.575758	0.606061	0.806452	0.466667	0.709677	0.517241	0.628571	0.653494	0.0940725	0.0210352					E:S	0.771429	0.676471	0.617647	0.709677	0.638889	0.75	0.677419	0.78125	0.757576	0.741935	0.65625	0.527778	0.631579	0.818182	0.727273
20/7ºC (1 month) + 15/4ºC (1 month) + 5ºC (1 month) + 5ºC (1 month) Darkness																							Age =0 MONTHS										20/7ºC (1 month) + 15/4ºC (1 month) + 5ºC (1 month) + 5ºC (1 month) Darkness
1 MONTH	G																										MEAN	SD	SE				1 MONTH	G
	E	1.4	1.7	1.7	2	1.4	2	1.9	1.6	1.6	1.6	1.7	2	1.6	1.8	1.5	1.3	1.9	2.1	1.6	1.4	1.5	1.9	2.1	1.6	1.4	1.692	0.239653	0.0535879					E	1.3	1.6	1.8	1.9	1.9	1.8	1.9	1.8	1.3	2	1.7	1.6	1.9	1.7	1.5
	S	3.5	2.8	3	3.5	3.4	3.5	3.3	3.2	2.7	3	3	3	3.2	2.6	2.8	3.3	3.2	3.1	3	2.8	3.3	3.2	3.1	3	2.8	3.092	0.25482	0.0569795					S	3	3.3	2.9	3.4	3.3	3.7	3.2	3.5	2.8	3.6	3.3	3.3	3.5	3.6	3.5
	E:S	0.4	0.607143	0.566667	0.571429	0.411765	0.571429	0.575758	0.5	0.592593	0.533333	0.566667	0.666667	0.5	0.692308	0.535714	0.393939	0.59375	0.677419	0.533333	0.5	0.454545	0.59375	0.677419	0.533333	0.5	0.549958	0.0825358	0.0184556					E:S	0.433333	0.484848	0.62069	0.558824	0.575758	0.486486	0.59375	0.514286	0.464286	0.555556	0.515152	0.484848	0.542857	0.472222	0.428571
2 MONTHS	G																										MEAN	SD	SE				2 MONTHS	G
	E	2.2	2	2.1	2.4	2	2.2	2.7	1.9	2.7	1.8	2.3	1.8	2.4	2	2.1	2.5	1.7	2.2	3	1.9	2.5	1.7	2.2	2.9	1.9	2.204	0.361109	0.0807465					E	2.3	2.2	2	2.5	2.2	2.3	1.8	2.6	2.7	2.5	2.3	2.5	2.5	2.4	2.5
	S	3.5	3.3	3.3	3.4	3.2	3.2	3.1	3	3.2	3.3	3	3	2.9	2.7	3.5	3.1	3.1	3.3	3.3	3	3.1	3.1	3.3	3.3	3	3.168	0.18868	0.04219					S	4	3.2	3.5	3.2	3.4	3.4	2.7	3.2	3	3	3.3	3.3	3.1	3.1	3.5
	E:S	0.628571	0.606061	0.636364	0.705882	0.625	0.6875	0.870968	0.633333	0.84375	0.545455	0.766667	0.6	0.827586	0.740741	0.6	0.806452	0.548387	0.666667	0.909091	0.633333	0.806452	0.548387	0.666667	0.878788	0.633333	0.696617	0.111718	0.024981					E:S	0.575	0.6875	0.571429	0.78125	0.647059	0.676471	0.666667	0.8125	0.9	0.833333	0.69697	0.757576	0.806452	0.774194	0.714286
3 MONTHS	G																										MEAN	SD	SE				3 MONTHS	G	G
	E	2.1	1.9	1.9	2.5	2.3	2	2.9	1.8	2.3	2.5	2.2	3	2.6	2.4	1.7	2.6	2.7	2.1	2.5	1.8	2.6	2.5	2.1	2.5	1.8	2.292	0.361617	0.08086					E	2.7	2.8	2.5	3.1	3.1	2.5	3	2.1	2.9	2.9	2.8	2.6	2.9	2.3	2.4
	S	3	3	2.9	2.8	2.5	2.9	3.4	3	3.2	2.9	3.1	3.5	3.4	3.3	2.9	3.1	3	2.7	3	2.2	3.1	3	2.7	3	2.2	2.952	0.320312	0.071624					S	3.1	3.1	3	3.6	3.5	4.1	3.8	3.4	3.3	3.5	3.3	3.2	3.5	3	3.3
	E:S	0.7	0.633333	0.655172	0.892857	0.92	0.689655	0.852941	0.6	0.71875	0.862069	0.709677	0.857143	0.764706	0.727273	0.586207	0.83871	0.9	0.777778	0.833333	0.818182	0.83871	0.833333	0.777778	0.833333	0.818182	0.777565	0.0949275	0.0212264					E:S	0.870968	0.903226	0.833333	0.861111	0.885714	0.609756	0.789474	0.617647	0.878788	0.828571	0.848485	0.8125	0.828571	0.766667	0.727273
4 MONTHS	G																										MEAN	SD	SE				4 MONTHS	G	G	G	G	G	G	G
	E	2.9	2.7	3	2.6	2.5	3	2.4	2.1	2.4	2.7	3	2.2	3	2.3	3.4	2.8	2.5	2.9	2.9	2.7	2.8	2.5	2.7	2.9	2.7	2.704	0.296479	0.0662948					E	2.7	2.7	2.7	2.7	2.7	2.7	3.3	2.8	3.7	2.7	3.3	2.8	2.8	3.3	3.4
	S	3.2	3.3	3.2	2.9	3	3.7	2.9	3.2	2.7	2.8	3.2	2.6	3.2	2.6	3.6	3	2.7	3.3	3.2	3	3	2.7	3.3	3.2	3	3.06	0.285774	0.063901					S	3.1	3.1	3.1	3.1	3.1	3.1	3.8	3	4	3.2	3.6	3.3	3.2	3.8	3.7
	E:S	0.90625	0.818182	0.9375	0.896552	0.833333	0.810811	0.827586	0.65625	0.888889	0.964286	0.9375	0.846154	0.9375	0.884615	0.944444	0.933333	0.925926	0.878788	0.90625	0.9	0.933333	0.925926	0.818182	0.90625	0.9	0.884714	0.0652991	0.0146013					E:S	0.870968	0.870968	0.870968	0.870968	0.870968	0.870968	0.868421	0.933333	0.925	0.84375	0.916667	0.848485	0.875	0.868421	0.918919
[truncated: 14 more columns]

## Sheet: Fig. 5
									Germination experiments																										Germination experiments
Narcissus yepesii (13-6-17)																										Narcissus yepesii (13-6-17)
SEED AGE = 0 MONTHS																									SEED AGE = 8 MONTHS
20/7ºC (1 month) + 15/4ºC (1 month) + 5ºC (1 month) + 5ºC (1 month) Light																										20/7ºC (1 month) + 15/4ºC (1 month) + 5ºC (1 month) + 5ºC (1 month) Light
5ºC-Light 1 MONTH		6 d	12 d	18 d	24 d	30 d	G	Viable	%G	Mean	SD	SE		5ºC-Dark 1 MONTH		30 d	G	Viable	%G	Mean	SD	SE				5ºC-Light 1 MONTH		6 d	12 d	18 d	24 d	30 d	G	Viable	%G	Mean	SD	SE		5ºC-Dark 1 MONTH		30 d	G	Viable	%G	Mean	SD	SE
	I	0	0	0	0	0	0	25	0	1	2	1			I	4	4	25	16	16	3.26599	1.63299					I	0	0	0	0	4	4	25	16	19.3478	4.27416	2.13708			I	18	18	24	75	59.0556	14.1484	7.07418
	II	0	0	0	0	0	0	25	0						II	3	3	25	12								II	0	0	0	1	5	6	25	24						II	13	13	24	54.1667
	III	0	0	0	0	0	0	25	0						III	5	5	25	20								III	0	0	0	2	2	4	23	17.3913						III	12	12	25	48
	IV	1	0	0	0	0	1	25	4						IV	4	4	25	16								IV	0	0	0	2	3	5	25	20						IV	15	15	25	60
15/4ºC-Light 1 MONTH		6 d	12 d	18 d	24 d	30 d	G	Viable	%G	Mean	SD	SE		15/4ºC-Dark 1 MONTH		30 d	G	Viable	%G	Mean	SD	SE				15/4ºC-Light 1 MONTH		6 d	12 d	18 d	24 d	30 d	G	Viable	%G	Mean	SD	SE		15/4ºC-Dark 1 MONTH		30 d	G	Viable	%G	Mean	SD	SE
	I	0	0	0	2	0	2	25	8	11	6.8313	3.41565			I	18	18	25	72	65.0435	8.78447	4.39224					I	0	0	0	1	3	4	19	21.0526	31.2632	9.62069	4.81035			I	17	17	25	68	69.3333	2.3094	1.1547
	II	0	1	0	2	0	3	25	12						II	17	17	25	68								II	0	2	1	4	4	11	25	44						II	17	17	25	68
	III	0	1	4	0	0	5	25	20						III	17	17	25	68								III	0	0	1	4	2	7	25	28						III	18	18	25	72
	IV	0	0	0	1	0	1	25	4						IV	12	12	23	52.1739								IV	0	1	1	3	3	8	25	32						IV	17	17	24	70.8333
20/7ºC-Light 1 MONTH		6 d	12 d	18 d	24 d	30 d	G	Viable	%G	Mean	SD	SE		20/7ºC-Dark 1 MONTH		30 d	G	Viable	%G	Mean	SD	SE				20/7ºC-Light 1 MONTH		6 d	12 d	18 d	24 d	30 d	G	Viable	%G	Mean	SD	SE		20/7ºC-Dark 1 MONTH		30 d	G	Viable	%G	Mean	SD	SE
	I	0	0	0	0	0	0	24	0	1.04167	2.08333	1.04167			I	2	2	25	8	8.3442	3.70017	1.85009					I	3	1	0	1	0	5	24	20.8333	15.3333	4.96189	2.48095			I	6	6	25	24	18.5455	4.99476	2.49738
	II	0	0	0	0	0	0	25	0						II	1	1	25	4								II	1	1	0	1	0	3	24	12.5						II	5	5	25	20
	III	1	0	0	0	0	1	24	4.16667						III	3	3	23	13.0435								III	1	2	0	0	0	3	25	12						III	3	3	25	12
	IV	0	0	0	0	0	0	25	0						IV	2	2	24	8.33333								IV	2	1	0	1	0	4	25	16						IV	4	4	22	18.1818
25/10ºC-Light 1 MONTH		6 d	12 d	18 d	24 d	30 d	G	Viable	%G	Mean	SD	SE		25/10ºC-Dark 1 MONTH		30 d	G	Viable	%G	Mean	SD	SE				25/10ºC-Light 1 MONTH		6 d	12 d	18 d	24 d	30 d	G	Viable	%G	Mean	SD	SE		25/10ºC-Dark 1 MONTH		30 d	G	Viable	%G	Mean	SD	SE
	I	0	0	0	0	0	0	25	0	0	0	0			I	1	1	24	4.16667	4.04167	5.65747	2.82873					I	0	0	0	0	0	0	22	0	2.08333	2.94628	1.47314			I	0	0	25	0	0	0	0
	II	0	0	0	0	0	0	24	0						II	0	0	25	0								II	1	0	0	0	0	1	24	4.16667						II	0	0	25	0
	III	0	0	0	0	0	0	25	0						III	3	3	25	12								III	0	0	0	0	0	0	25	0						III	0	0	25	0
	IV	0	0	0	0	0	0	23	0						IV	0	0	25	0								IV	1	0	0	0	0	1	25	4						IV	0	0	25	0
28/14ºC-Light 1 MONTH		6 d	12 d	18 d	24 d	30 d	G	Viable	%G	Mean	SD	SE		28/14ºC-Dark 1 MONTH		30 d	G	Viable	%G	Mean	SD	SE				28/14ºC-Light 1 MONTH		6 d	12 d	18 d	24 d	30 d	G	Viable	%G	Mean	SD	SE		28/14ºC-Dark 1 MONTH		30 d	G	Viable	%G	Mean	SD	SE
	I	0	0	0	0	0	0	25	0	1	2	1			I	0	0	25	0	0	0	0					I	0	0	0	0	0	0	24	0	0	0	0			I	0	0	24	0	4.16667	5.89256	2.94628
	II	0	0	0	0	0	0	23	0						II	0	0	23	0								II	0	0	0	0	0	0	25	0						II	2	2	24	8.33333
	III	0	0	1	0	0	1	25	4						III	0	0	25	0								III	0	0	0	0	0	0	25	0						III	0	0	24	0
	IV	0	0	0	0	0	0	25	0						IV	0	0	25	0								IV	0	0	0	0	0	0	25	0						IV	2	2	24	8.33333
32/18ºC-Light 1 MONTH		6 d	12 d	18 d	24 d	30 d	G	Viable	%G	Mean	SD	SE		32/18ºC-Dark 1 MONTH		30 d	G	Viable	%G	Mean	SD	SE				32/18ºC-Light 1 MONTH		6 d	12 d	18 d	24 d	30 d	G	Viable	%G	Mean	SD	SE		32/18ºC-Dark 1 MONTH		30 d	G	Viable	%G	Mean	SD	SE
	I	0	0	0	0	0	0	25	0	1	2	1			I	0	0	24	0	0	0	0					I	1	0	0	0	0	1	25	4	4	0	0			I	0	0	24	0	0	0	0
	II	1	0	0	0	0	1	25	4						II	0	0	25	0								II	0	0	0	1	0	1	25	4						II	0	0	22	0
	III	0	0	0	0	0	0	24	0						III	0	0	25	0								III	0	1	0	0	0	1	25	4						III	0	0	25	0	0	0
	IV	0	0	0	0	0	0	23	0						IV	0	0	25	0								IV	0	0	1	0	0	1	25	4						IV	0	0	25	0
20/7ºC (1 month) + 15/4ºC (1 month) + 5ºC (1 month) + 5ºC (1 month) Darkness																										20/7ºC (1 month) + 15/4ºC (1 month) + 5ºC (1 month) + 5ºC (1 month) Darkness
5ºC-Light 1 MONTH		6 d	12 d	18 d	24 d	30 d	G	Viable	%G	Mean	SD	SE		5ºC-Dark 1 MONTH		30 d	G	Viable	%G	Mean	SD	SE				5ºC-Light 1 MONTH		6 d	12 d	18 d	24 d	30 d	G	Viable	%G	Mean	SD	SE		5ºC-Dark 1 MONTH		30 d	G	Viable	%G	Mean	SD	SE
	I	1	0	0	0	0	1	25	4	4	3.26599	1.63299			I	12	12	25	48	44	15.3188	7.65942					I	0	0	0	1	2	3	25	12	17.3333	12.8582	6.4291			I	21	21	25	84	82	4	2
	II	0	0	0	0	0	0	25	0						II	16	16	25	64								II	1	0	0	1	0	2	25	8						II	21	21	25	84
	III	1	0	1	0	0	2	25	8						III	8	8	25	32								III	1	0	1	2	4	8	25	32						III	19	19	25	76
	IV	1	0	0	0	0	1	25	4						IV	8	8	25	32								IV	0	0	0	0	0	0	25	0						IV	21	21	25	84
15/4ºC-Light 1 MONTH		6 d	12 d	18 d	24 d	30 d	G	Viable	%G	Mean	SD	SE		15/4ºC-Dark 1 MONTH		30 d	G	Viable	%G	Mean	SD	SE				15/4ºC-Light 1 MONTH		6 d	12 d	18 d	24 d	30 d	G	Viable	%G	Mean	SD	SE		15/4ºC-Dark 1 MONTH		30 d	G	Viable	%G	Mean	SD	SE
	I	1	0	1	2	1	5	25	20	15	7.57188	3.78594			I	17	17	25	68	73.9167	12.2758	6.13788					I	1	0	1	0	1	3	25	12	22.6667	9.2376	4.6188			I	14	14	25	56	50	5.16398	2.58199
	II	3	1	0	0	0	4	25	16						II	16	16	25	64								II	4	2	0	1	0	7	25	28						II	12	12	25	48
	III	4	0	1	0	0	5	25	20						III	18	18	25	72								III	3	0	2	1	1	7	25	28						III	13	13	25	52
	IV	0	0	0	1	0	1	25	4						IV	22	22	24	91.6667								IV	1	0	0	0	3	4	25	16						IV	11	11	25	44
20/7ºC-Light 1 MONTH		6 d	12 d	18 d	24 d	30 d	G	Viable	%G	Mean	SD	SE		20/7ºC-Dark 1 MONTH		30 d	G	Viable	%G	Mean	SD	SE				20/7ºC-Light 1 MONTH		6 d	12 d	18 d	24 d	30 d	G	Viable	%G	Mean	SD	SE		20/7ºC-Dark 1 MONTH		30 d	G	Viable	%G	Mean	SD	SE
	I	2	0	0	0	0	2	24	8.33333	13.2083	4.89402	2.44701			I	7	7	25	28	23	7.57188	3.78594					I	3	1	0	0	0	4	25	16	16	4	2			I	11	11	25	44	38	14.7874	7.39369
	II	3	0	0	0	0	3	25	12						II	6	6	25	24								II	4	0	0	1	0	5	25	20						II	6	6	25	24
	III	4	0	1	0	0	5	25	20						III	7	7	25	28								III	1	0	0	2	0	3	25	12						III	14	14	25	56
	IV	2	0	1	0	0	3	24	12.5						IV	3	3	25	12								IV	1	0	0	0	0	1	25	4						IV	7	7	25	28
25/10ºC-Light 1 MONTH		6 d	12 d	18 d	24 d	30 d	G	Viable	%G	Mean	SD	SE		25/10ºC-Dark 1 MONTH		30 d	G	Viable	%G	Mean	SD	SE				25/10ºC-Light 1 MONTH		6 d	12 d	18 d	24 d	30 d	G	Viable	%G	Mean	SD	SE		25/10ºC-Dark 1 MONTH		30 d	G	Viable	%G	Mean	SD	SE
	I	3	2	0	0	0	5	25	20	12.0417	7.24233	3.62117			I	4	4	25	16	17.4091	3.14349	1.57175					I	1	0	0	0	0	1	25	4	1	2.3094	1.1547			I	2	2	25	8	8	0	0
	II	1	0	0	0	0	1	24	4.16667						II	5	5	25	20								II	0	0	0	0	0	0	25	0						II	2	2	25	8
	III	3	1	0	0	0	4	25	16						III	5	5	25	20								III	0	0	0	0	0	0	24	0						III	2	2	25	8
	IV	2	0	0	0	0	2	25	8						IV	3	3	22	13.6364								IV	0	0	0	0	0	0	25	0						IV	2	2	25	8
28/14ºC-Light 1 MONTH		6 d	12 d	18 d	24 d	30 d	G	Viable	%G	Mean	SD	SE		28/14ºC-Dark 1 MONTH		30 d	G	Viable	%G	Mean	SD	SE				28/14ºC-Light 1 MONTH		6 d	12 d	18 d	24 d	30 d	G	Viable	%G	Mean	SD	SE		28/14ºC-Dark 1 MONTH		30 d	G	Viable	%G	Mean	SD	SE
	I	1	0	0	0	0	1	25	4	9	5.03322	2.51661			I	2	2	25	8	14	5.16398	2.58199					I	0	0	0	0	0	0	25	0	0	0	0			I	4	4	25	16	12	5.65685	2.82843
	II	2	0	0	0	0	2	25	8						II	5	5	25	20								II	0	0	0	0	0	0	25	0						II	2	2	25	8
	III	3	0	0	0	1	4	25	16						III	4	4	25	16								III	0	0	0	0	0	0	25	0						III	2	2	25	8
	IV	2	0	0	0	0	2	25	8						IV	3	3	25	12								IV	0	0	0	0	0	0	25	0						IV	4	4	25	16
32/18ºC-Light 1 MONTH		6 d	12 d	18 d	24 d	30 d	G	Viable	%G	Mean	SD	SE		32/18ºC-Dark 1 MONTH		30 d	G	Viable	%G	Mean	SD	SE				32/18ºC-Light 1 MONTH		6 d	12 d	18 d	24 d	30 d	G	Viable	%G	Mean	SD	SE		32/18ºC-Dark 1 MONTH		30 d	G	Viable	%G	Mean	SD	SE
	I	2	0	0	0	0	2	25	8	10	4	2			I	2	2	23	8.69565	5.3442	2.23593	1.11797					I	0	0	0	0	0	0	25	0	0	0	0			I	1	1	25	4	2	2.3094	1.1547
	II	2	0	0	0	0	2	25	8						II	1	1	24	4.16667								II	0	0	0	0	0	0	25	0						II	0	0	24	0
	III	3	0	0	0	1	4	25	16						III	1	1	23	4.34783								III	0	0	0	0	0	0	25	0						III	1	1	25	4
	IV	2	0	0	0	0	2	25	8						IV	1	1	24	4.16667								IV	0	0	0	0	0	0	25	0						IV	0	0	25	0

## Sheet: Fig. 6
Narcissus yepesii
Shoot growth
20-7ºC-Luz					nº sem = 99
number of days	0	6	13	16	20	23	27	30	36	40	44	48	56	65	69
Days at 20/7ºC		6	13	16	20	23	27	30	36	40	44	48	56		69
Number of emerged shoots		7	10	7	43	15	8	4	1	0	1	1	0	0	0
Accumulated emerged shoots		7	10	17	60	75	83	87	88	88	89	90	90	90	90
Emergence (%)	0	7.07071	10.101	17.1717	60.6061	75.7576	83.8384	87.8788	88.8889	88.8889	89.899	90.9091	90.9091	90.9091	90.9091
5ºC- Light: 8 weeks
20/7ºC-Light					nº sem = 100
number of days	0	6	13	16	20	23	27	30	36	40	44	48	56	64	69
Days at 20/7ºC		0	0	0	0	0	0	0	0	0	0	0	0	4	8
Number of emerged shoots		0	0	0	0	0	0	0	0	0	5	5	0	40	42
Accumulated emerged shoots		0	0	0	0	0	0	0	0	0	5	10	10	50	92
Emergence (%)	0	0	0	0	0	0	0	0	0	0	5	10	10	50	92
